# Supplementary material for: Genetic architecture and genomic selection of fatty acid composition predicted by Raman spectroscopy in rainbow trout
Source: BMC Genomics. 2021 Nov 3;22:788. doi: 10.1186/s12864-021-08062-7 (PMC8564959; doi:10.1186/s12864-021-08062-7)
Supplement: Supplementary file 3 — Additional file 3.Candidate genes from the NCBI Oncorhynchus mykiss Annotation Release 100 (GCF_002163495.1) that were located within the confidence or credibility intervals estimated using BCπ analysis. [file 12864_2021_8062_MOESM3_ESM.xlsx]

## Sheet: Omyk_ALL.genes.annot.formatted.
TRAIT	#Chr	NCBI_chr	start	stop	chosen_gene_symbol	NCBI_gene_name	NCBI_GeneID	NCBI_prot_name	BLAST_best_gene_symbol	BLAST_synonymous_symbols	ENSEMBL_gene_id	ENSEMBL_gene_symbol
LA	1	NC_035077.1	37722544	37725990	si:ch211-245j22.3	LOC110522808	110522808	guanylyl cyclase inhibitory protein-like	si:ch211-245j22.3	guca1a#guca1b#guca1c#guca1d#guca1e#guca1g#hpca#hpcal1#hpcl1#kcnip1a#kcnip1b#kcnip3a#kcnip3b#kcnip4#ncalda#ncaldb#ncs1#ncs1a#ncs1b#rcvrn2#rcvrna#rcvrnb#reco#si:ch211-103a14.5#si:ch211-145b13.5#si:ch211-245j22.3#visl1#vsnl1a#vsnl1b	ENSOMYG00000045840	si:ch211-245j22.3
LA	1	NC_035077.1	37726172	37800734	ppfibp1	ppfibp1	110522805	liprin-beta-1 isoform X1 #liprin-beta-1 isoform X2 #liprin-beta-1 isoform X3 #liprin-beta-1 isoform X4	ppfibp1b	ppfibp1b#ppfibp2b#ppfibp1a#ppfibp2a	ENSOMYG00000045939	ppfibp1b
LA	1	NC_035077.1	37799181	37812797		LOC110522807	110522807	guanine nucleotide-binding protein G(s) subunit alpha-like
n-6 PUFA ; EPA; LA	1	NC_035077.1	63055457	63100769	ppp2r5d	LOC110527436	110527436	serine/threonine-protein phosphatase 2A 56 kDa regulatory subunit delta isoform-like isoform X1 #serine/threonine-protein phosphatase 2A 56 kDa regulatory subunit delta isoform-like isoform X2	ppp2r5d	ppp2r5ea#ppp2r5ca#ppp2r5b#ppp2r5d#ppp2r5eb#2a5e#ppp2r5a#ppp2r5cb	ENSOMYG00000033264	ppp2r5d
n-6 PUFA ; EPA; LA	1	NC_035077.1	63104604	63128896	znf318	znf318	110527449	zinc finger protein 318	znf318	znf318
n-6 PUFA ; EPA; LA	1	NC_035077.1	63129656	63147306		LOC110527465	110527465	uncharacterized protein LOC110527465 isoform X1 #uncharacterized protein LOC110527465 isoform X2
n-6 PUFA ; EPA; LA	1	NC_035077.1	63159625	63226308	cul9	LOC110527477	110527477	cullin-9-like isoform X1 #cullin-9-like isoform X2 #cullin-9-like isoform X3 #cullin-9-like isoform X4 #cullin-9-like isoform X5	cul9	cul9#arih1
n-6 PUFA ; EPA; LA	1	NC_035077.1	63241391	63293804	syndig1	LOC110527498	110527498	synapse differentiation-inducing gene protein 1-like	syndig1	syndig1	ENSOMYG00000035879	SYNDIG1
n-6 PUFA ; EPA; LA	1	NC_035077.1	63331389	63339442	cytf	cytf	100305284	cystatin F isoform X1 #Cystatin F precursor	cytf	ctsf#cst7#ctsw#cytf#catf#zgc:163030
n-6 PUFA ; EPA; LA	1	NC_035077.1	63340124	63348846	apmap	apmap	110527505	adipocyte plasma membrane-associated protein	apmap	apmap#zgc:194209	ENSOMYG00000035908	apmap
n-6 PUFA ; EPA; LA	1	NC_035077.1	63359745	63378019	acss1	acss1	110527513	acetyl-coenzyme A synthetase 2-like, mitochondrial	acss1	aacs#acsf2#acsm3#acss1#acss2l#acss3#slc27a1a#slc27a1b#slc27a2a#slc27a4	ENSOMYG00000000284	acss1
n-6 PUFA ; EPA; LA	1	NC_035077.1	63395500	63398169	vsx1	vsx1	110527518	visual system homeobox 1 isoform X1 #visual system homeobox 1 isoform X2	vsx1	vsx1	ENSOMYG00000000318	vsx1
n-6 PUFA ; EPA; LA	1	NC_035077.1	63484291	63486948	banf1	LOC110527584	110527584	barrier-to-autointegration factor-like	banf1	banf1#bafb#si:dkey-211g8.4
n-6 PUFA ; EPA; LA	1	NC_035077.1	63487044	63508457	pygb	pygb	110527550	glycogen phosphorylase, brain form	pygb	pygb#pygl#pygma#pygmb	ENSOMYG00000000808	pygb
n-6 PUFA ; EPA; LA	1	NC_035077.1	63509201	63539602	abhd12	LOC110527554	110527554	monoacylglycerol lipase ABHD12-like isoform X1 #monoacylglycerol lipase ABHD12-like isoform X2	abhd12	abhd12#abd12#si:ch211-117n7.7	ENSOMYG00000001040	abhd12
n-6 PUFA ; EPA; LA	1	NC_035077.1	63539562	63542358	gins1	gins1	110527577	DNA replication complex GINS protein PSF1	gins1	gins1#psf1	ENSOMYG00000001219	gins1
n-6 PUFA ; EPA; LA	1	NC_035077.1	63542035	63594689	ninl	ninl	110527528	ninein-like protein isoform X1 #ninein-like protein isoform X2 #ninein-like protein isoform X3	ninl	ninl	ENSOMYG00000001342	ninl
n-6 PUFA ; EPA; LA	1	NC_035077.1	63594730	63602462	aifm2	aifm2	100305340	apoptosis-inducing factor 2 isoform X1 #Apoptosis-inducing factor-like mitochondrion-associated inducer of death	aifm2	aifm2	ENSOMYG00000001396	aifm2
MUFA; n-6 PUFA ; EPA; LA	1	NC_035077.1	63628711	63675594	si:ch211-150i13.1	LOC110527613	110527613	PH and SEC7 domain-containing protein 1-like isoform X2 #uncharacterized protein LOC110527613 isoform X1	si:ch211-150i13.1	si:ch211-150i13.1#cyth1b#psd2
MUFA; n-6 PUFA ; EPA; LA	1	NC_035077.1	63675600	63686950	nfkb2	LOC110527634	110527634	nuclear factor NF-kappa-B p100 subunit-like isoform X1 #nuclear factor NF-kappa-B p100 subunit-like isoform X2	nfkb2	nfkb2#ank2a	ENSOMYG00000002188	nfkb2
MUFA; n-6 PUFA ; EPA; LA	1	NC_035077.1	63687084	63694126	fam35a	fam35a	110527648	protein FAM35A isoform X1 #protein FAM35A isoform X2 #protein FAM35A isoform X3 #protein FAM35A isoform X4	si:ch211-134m17.9	fam35a#si:ch211-134m17.9
MUFA; n-6 PUFA ; EPA; LA	1	NC_035077.1	63696784	63739350	glud1	glud1	100379123	glutamate dehydrogenase 1	glud1	gdh2#glud1#glud1a#glud1b	ENSOMYG00000002516	glud1a
MUFA; n-6 PUFA ; EPA; LA	1	NC_035077.1	63740006	63743051		LOC110527672	110527672	uncharacterized protein LOC110527672
MUFA; n-6 PUFA ; EPA; LA	1	NC_035077.1	63771114	63782829	sncg	sncg	110527687	gamma-synuclein isoform X1 #gamma-synuclein isoform X2	syu	sncg#sncgb#sncga#sncb#syu	ENSOMYG00000002650	SNCG
MUFA; n-6 PUFA ; EPA; LA	1	NC_035077.1	63804328	63821396	mmrn2	LOC110527698	110527698	multimerin-2-like	mmrn2	mmrn2#mmrn2a#mmrn2b	ENSOMYG00000002687	mmrn2a
MUFA; n-6 PUFA ; EPA; LA	1	NC_035077.1	63823154	63889097	bmpr1a	bmpr1a	110527713	bone morphogenetic protein receptor type-1A isoform X1 #bone morphogenetic protein receptor type-1A isoform X2	bmpr1a	tgfbr1b#bmpr1aa#acvr1c#bmpr1ab#bmpr1bb#tgfbr1a#acvr1l#bmpr1b#bmpr1ba#mos#cdk6#srk2#acvr1ba#acv1b#bmpr1a#acvr1bb#bmpr2a#bmpr2#acvr1
MUFA; n-6 PUFA ; EPA; LA	1	NC_035077.1	63892691	63953408	ldb3a	LOC110527725	110527725	LIM domain-binding protein 3-like			ENSOMYG00000002905	ldb3a
MUFA; n-6 PUFA ; EPA; LA	1	NC_035077.1	63969737	63995912		LOC110532592	110532592	melanopsin-A-like
MUFA; n-6 PUFA ; EPA; LA	1	NC_035077.1	64015801	64059884		LOC110532597	110532597	uncharacterized protein LOC110532597
MUFA; n-6 PUFA ; EPA; LA	1	NC_035077.1	64067744	64071627		LOC110527757	110527757	extensin-like
MUFA; n-6 PUFA ; EPA; LA	1	NC_035077.1	64072000	64081233		LOC110527747	110527747	extensin-like
MUFA; n-6 PUFA ; EPA; LA	1	NC_035077.1	64083575	64186000	usp54a	LOC110527734	110527734	inactive ubiquitin carboxyl-terminal hydrolase 54-like isoform X1 #inactive ubiquitin carboxyl-terminal hydrolase 54-like isoform X2	usp54a	usp54b#usp54a
MUFA; n-6 PUFA ; EPA; LA	1	NC_035077.1	64186348	64187902		LOC110527765	110527765	myozenin-1-like
MUFA; n-6 PUFA ; EPA; LA	1	NC_035077.1	64215298	64226757	synpo2la	LOC110527775	110527775	synaptopodin 2-like protein			ENSOMYG00000003305	synpo2la
MUFA; n-6 PUFA ; EPA; LA	1	NC_035077.1	64238333	64250741	rab1bb	LOC110527784	110527784	ras-related protein ORAB-1	rab1bb	rab9b#rab35a#rab1aa#gem#rab40b#rab3ab#rap1aa#rheb#si:ch73-116o1.2#rb33b#rab3da#rhogc#rab6bb#cdc42#ralab#rab33a#rab1ba#rab5c#rhebl1#si:dkey-34d22.2#diras2#zgc:100918#rap1b#ralbb#nras#hrasb#rac3b#rab6ba#arl8b#rab18#rnd1a#arf3#rayl#kras#rit1#rab8a#rac1a#rab5aa#rab42a#rras#rab18b#rb27b#si:dkey-27j5.5#rab11al#rnd3b#rab1a#rap2b#rab3d#zgc:154045#rab5b#rab3aa#ift27#rab3b#rhof#rasl11b#rac3a#kbrs2#rhoac#ra…	ENSOMYG00000003446	rab1ab
MUFA; n-6 PUFA ; EPA; LA	1	NC_035077.1	64253421	64262454	cep68	LOC110527795	110527795	centrosomal protein of 68 kDa-like	cep68	cep68	ENSOMYG00000003583	cep68
MUFA; n-6 PUFA ; EPA; LA	1	NC_035077.1	64267848	64271969	sdhaf4	LOC110527817	110527817	succinate dehydrogenase assembly factor 4, mitochondrial-like	sdhaf4	sdhaf4	ENSOMYG00000003606	sdhaf4
MUFA; n-6 PUFA ; EPA; LA	1	NC_035077.1	64275392	64278873	tlx1	tlx1	110527826	T-cell leukemia homeobox protein 1 isoform X1 #T-cell leukemia homeobox protein 1 isoform X2	tlx2	tlx3b#tlx1#tlx2	ENSOMYG00000003624	tlx1
MUFA; n-6 PUFA ; EPA; LA	1	NC_035077.1	64318697	64321213	lbx1	LOC110527837	110527837	transcription factor LBX1-like	lbx1	lbx1#lbx1a#lbx1b	ENSOMYG00000003660	lbx1a
ARA	3	NC_035079.1	30901210	30903270	si:dkey-211g8.6	LOC110516838	110516838	free fatty acid receptor 2-like	si:dkey-211g8.6	cysltr1#f2r#f2rl1.2#gpr184#lpar6a#p2ry8#par2#si:ch211-231m23.4#si:ch73-90p23.1#si:dkey-211g8.6
ARA	3	NC_035079.1	30919630	30921839	si:ch73-90p23.1	LOC110516862	110516862	free fatty acid receptor 2-like	si:ch73-90p23.1	cysltr1#cysltr2a#f2r#gp132#gpr132b#gpr17#gpr34b#gpr35.2#si:ch211-231m23.4#si:ch73-90p23.1#si:dkey-211g8.6
ARA	3	NC_035079.1	30931614	30941850		LOC110516872	110516872	mucin-5AC-like
ARA	3	NC_035079.1	30954885	30962536		LOC110516883	110516883	uncharacterized protein LOC110516883
ARA	3	NC_035079.1	30968185	30972638	si:dkeyp-97a10.1	LOC110516900	110516900	uncharacterized protein LOC110516900 isoform X1 #uncharacterized protein LOC110516900 isoform X2	si:dkeyp-97a10.1	si:dkeyp-97a10.1
ARA	3	NC_035079.1	31039913	31062915	i2c3	LOC110516929	110516929	protein argonaute-1 isoform X1 #protein argonaute-1 isoform X2 #protein argonaute-1 isoform X3 #protein argonaute-1 isoform X4 #protein argonaute-1 isoform X5	i2c3	ago3a#ago3b#i2c3#piwil1#ago2#ago1#ago4
ARA	3	NC_035079.1	31063264	31076927	dhdds	dhdds	100286813	dehydrodolichyl diphosphate synthase #dehydrodolichyl diphosphate synthase isoform X1	dhdds	dhdds	ENSOMYG00000007637	dhdds
ARA	3	NC_035079.1	31129689	31131021		LOC110516993	110516993	testis development-related protein-like
ARA; PUFA	3	NC_035079.1	75715746	75764232	tmtops2a	LOC110520550	110520550	vertebrate ancient opsin-like	tmtops2a	adora2aa#htr5aa#htr5ab#kiss1ra#mtnr1ab#mtnr1bb#npy4r#npy8br#opn1mw3#opn1sw1#opn4x1b2#opn6b#parapinopsina#parapinopsinb#rgrb#rho#rrh#si:ch73-160i9.1#si:dkeyp-118h3.5#sstr2b#sstr5#taar18g#taar19e#tacr2#tmtops2a#tmtops2b#tmtops3a#tmtops3b#tmtopsb#valopa#valopb	ENSOMYG00000007022	tmtops2b
ARA; PUFA	3	NC_035079.1	75874475	75890146	jam2b	LOC110505436	110505436	junctional adhesion molecule B-like isoform X1 #junctional adhesion molecule B-like isoform X2			ENSOMYG00000007220	jam2b
ARA	3	NC_035079.1	75893943	75900121		LOC110520553	110520553	uncharacterized protein LOC110520553
ARA	3	NC_035079.1	75915889	75920811	METTL21C	LOC110504720	110504720	protein-lysine methyltransferase METTL21C-like			ENSOMYG00000007251	METTL21C
ARA	3	NC_035079.1	75921205	75926239	grk1	grk1	110520554	rhodopsin kinase	grk1a	adrbk2#akt2l#grk1#grk1a#grk1b#grk4#grk5#grk5l#grk6#grk7#grk7a#grk7b#nek7#p38a#pim3	ENSOMYG00000007275	grk1a
ARA	3	NC_035079.1	75926368	75942305	tfdp2	LOC110520555	110520555	transcription factor Dp-1-like	tfdp2	tfdp1a#tfdp1b#tfdp2	ENSOMYG00000007329	tfdp1a
ARA	3	NC_035079.1	75958098	75966135	grtp1a	LOC110520556	110520556	growth hormone-regulated TBC protein 1-A-like	grtp1a	grtp1a#grtp1b#sgsm3#tbc1d10aa#tbc1d2#tbc1d2b	ENSOMYG00000019905	grtp1b
EPA	4	NC_035080.1	790368	794148		LOC110521147	110521147	proline-rich receptor-like protein kinase PERK10
EPA	4	NC_035080.1	806670	921778	ano1	LOC110522685	110522685	anoctamin-2-like	ano1	ano1#ano2
n-6 PUFA	7	NC_035083.1	6397831	6415338	runx1	LOC110527326	110527326	runt-related transcription factor 1-like	runx1	runx1#runx2a#runx2b#runx3
n-6 PUFA	7	NC_035083.1	6505758	6508555		LOC110527327	110527327	uncharacterized protein LOC110527327
n-6 PUFA	7	NC_035083.1	6513390	6517805		LOC110527328	110527328	trichohyalin-like
n-6 PUFA	7	NC_035083.1	6518976	6532987	rcan1b	LOC110527329	110527329	calcipressin-1-like isoform X1 #calcipressin-1-like isoform X2	rcan1b	rcan1b#rcan1a#rcan2#rcan3	ENSOMYG00000002790	RCAN1
n-6 PUFA	7	NC_035083.1	6534163	6536619	cu051	cu051	100301733	CU051 protein #CU051 protein isoform X1
n-6 PUFA	7	NC_035083.1	6567620	6578210	atp1a1b	LOC100136184	100136184	Na/K ATPase alpha subunit isoform 1b	atp1a1b	atp1a1a.1#atp1a1a.2#atp1a1a.3#atp1a1a.4#atp1a1a.5#atp1a1b#atp1a2a#atp1a3a#atp1a3b#atp2a1#atp2a1l#atp2a2a#si:dkey-28b4.8
n-6 PUFA	7	NC_035083.1	6582855	6596764	atp1a1a.5	LOC100136183	100136183	Na/K ATPase alpha subunit isoform 1c	atp1a1a.5	atp1a1a.1#atp1a1a.2#atp1a1a.3#atp1a1a.4#atp1a1a.5#atp1a1b#atp1a2a#atp1a3a#atp1a3b#atp2a1#atp2a1l#atp2a2#atp2a2a#atp2a3#atp2c1
n-6 PUFA	7	NC_035083.1	6636502	6655664		LOC110527330	110527330	uncharacterized protein LOC110527330 isoform X1 #uncharacterized protein LOC110527330 isoform X2 #uncharacterized protein LOC110527330 isoform X3 #uncharacterized protein LOC110527330 isoform X4
n-6 PUFA	7	NC_035083.1	6675613	6695642		LOC110528757	110528757	uncharacterized protein LOC110528757
n-6 PUFA	7	NC_035083.1	6775684	6800553		LOC110527331	110527331	uncharacterized protein LOC110527331 isoform X1 #uncharacterized protein LOC110527331 isoform X2 #uncharacterized protein LOC110527331 isoform X3 #uncharacterized protein LOC110527331 isoform X4 #uncharacterized protein LOC110527331 isoform X5 #uncharacterized protein LOC110527331 isoform X6 #uncharacterized protein LOC110527331 isoform X7 #uncharacterized protein LOC110527331 isoform X8
n-6 PUFA	7	NC_035083.1	6810858	6814458		LOC110527332	110527332	T-cell surface antigen CD2-like
n-6 PUFA	7	NC_035083.1	6818811	6861044	si:ch211-132g1.7	LOC110527334	110527334	prostaglandin F2 receptor negative regulator-like	si:ch211-132g1.7	igsf8#ptgfrn#si:ch211-132g1.7#zgc:91849	ENSOMYG00000004669	si:ch211-132g1.7
n-6 PUFA	7	NC_035083.1	6868200	6880583	slc5a3a	LOC110527335	110527335	sodium/myo-inositol cotransporter-like	slc5a3a	sglt1#si:dkeyp-9d4.5#slc5a11#slc5a3a#slc5a3b	ENSOMYG00000004682	slc5a3a
n-6 PUFA	7	NC_035083.1	6881196	6888922	gpr180	LOC110527336	110527336	integral membrane protein GPR180-like	gpr180	gpr180	ENSOMYG00000004706	GPR180
n-6 PUFA	7	NC_035083.1	6889078	6897326	tgds	LOC110527337	110527337	dTDP-D-glucose 4,6-dehydratase-like isoform X1 #dTDP-D-glucose 4,6-dehydratase-like isoform X2	tgds	tgds#nsdhl#uxs1#gmds	ENSOMYG00000004735	TGDS
n-6 PUFA	7	NC_035083.1	6902593	6924684	ddx3xb	LOC110527338	110527338	ATP-dependent RNA helicase DDX3X-like	ddx3xb	ddx39#ddx39aa#ddx39ab#ddx39b#ddx3a#ddx3b#ddx3x#ddx3xa#ddx3xb#eif4a1a#eif4a1b#eif4a3#if4a3#uap56
n-6 PUFA	7	NC_035083.1	6928292	6952179	usp9	LOC110527339	110527339	probable ubiquitin carboxyl-terminal hydrolase FAF-X isoform X1 #probable ubiquitin carboxyl-terminal hydrolase FAF-X isoform X2	usp9	usp2a#usp12b#usp24#usp9#usp12a
n-6 PUFA	7	NC_035083.1	6961753	6965156	gucy1b3	LOC110528759	110528759	LOW QUALITY PROTEIN: guanylate cyclase soluble subunit beta-2-like	gucy1b3	gucy1b1#gucy1b3	ENSOMYG00000006407	gucy1b2
n-6 PUFA	7	NC_035083.1	6966419	6969247	si:ch73-160h15.3	LOC110527094	110527094	uncharacterized protein LOC110527094			ENSOMYG00000006552	si:ch73-160h15.3
n-6 PUFA	7	NC_035083.1	6991577	6994585	KCNRG	LOC110527341	110527341	putative potassium channel regulatory protein			ENSOMYG00000006589	KCNRG
n-6 PUFA	7	NC_035083.1	6994774	7011743	kpna4	LOC110527340	110527340	importin subunit alpha-4 isoform X1 #importin subunit alpha-4 isoform X2	kpna4	ima2#ima5#kpna6#tmco6#kpna5#kpna4#kpna2#kpna3#kpna7	ENSOMYG00000007038	kpna3
n-6 PUFA	7	NC_035083.1	7015302	7019885	ebpl	LOC110528760	110528760	emopamil-binding protein-like	ebpl	ebpl	ENSOMYG00000007703	ebpl
n-6 PUFA	7	NC_035083.1	7018891	7020966	arl11	LOC110527346	110527346	ADP-ribosylation factor-like protein 11	arl11	arf1l#arf2a#arf2b#arf3#arf3a#arf3b#arf4a#arf4b#arf5#arf6#arf6a#arf6b#arfrp1#arl11#arl13a#arl13b#arl15a#arl15b#arl3#arl3l1#arl4a#arl4aa#arl4ab#arl4c#arl4ca#arl4cb#arl4d#arl5a#arl5c#arl8#arl8a#rab8a#sar1a#sar1aa#sar1ab#sar1b#si:ch1073-165f9.2#trim23#zgc:110197#zgc:77650	ENSOMYG00000007775	arl11
n-6 PUFA	7	NC_035083.1	7021600	7030139	rcbtb1	LOC110527343	110527343	RCC1 and BTB domain-containing protein 1 isoform X1 #RCC1 and BTB domain-containing protein 1 isoform X2 #RCC1 and BTB domain-containing protein 1 isoform X3 #RCC1 and BTB domain-containing protein 1 isoform X4 #RCC1 and BTB domain-containing protein 1 isoform X5 #RCC1 and BTB domain-containing protein 1 isoform X6	rcbtb1	herc1#rcbtb1#rccd1#sergef#rcc1#rcc1l#rcbtb2	ENSOMYG00000008047	rcbtb1
n-6 PUFA	7	NC_035083.1	7030684	7042306	cdadc1	LOC110527344	110527344	cytidine and dCMP deaminase domain-containing protein 1-like	cdadc1	cdadc1	ENSOMYG00000008283	cdadc1
n-6 PUFA	7	NC_035083.1	7042237	7059756	cab39l	LOC110527345	110527345	calcium-binding protein 39-like	cab39l	cab39#cab39l#cab39l1
n-6 PUFA	7	NC_035083.1	7060433	7125794	mcf2la	LOC110527347	110527347	guanine nucleotide exchange factor DBS-like	mcf2la	mcf2#mcf2a#mcf2l2#mcf2la#mcf2lb	ENSOMYG00000008904	mcf2la
n-6 PUFA	7	NC_035083.1	7071016	7071610		LOC110527349	110527349	guanine nucleotide exchange factor DBS-like
n-6 PUFA	7	NC_035083.1	7125960	7149444	tubgcp3	LOC110527350	110527350	gamma-tubulin complex component 3 homolog isoform X1 #gamma-tubulin complex component 3 homolog isoform X2	tubgcp3	tubgcp3	ENSOMYG00000010147	tubgcp3
n-6 PUFA	7	NC_035083.1	7154349	7193655	atp11a	LOC110527352	110527352	probable phospholipid-transporting ATPase IH			ENSOMYG00000010361	atp11a
n-6 PUFA	7	NC_035083.1	7194987	7230286	atp11a	LOC110527351	110527351	probable phospholipid-transporting ATPase IH isoform X1 #probable phospholipid-transporting ATPase IH isoform X2	atp11a	atp8b5b#atp11a#atp8b1#atp9b#atp10a#atp10b#si:dkey-211e20.10#atp9a#atp8b5a#atp10d#atp11c#atp8a1
n-6 PUFA	7	NC_035083.1	7275175	7278442	sox1a	LOC110527353	110527353	transcription factor Sox-1a-like	sox1a	sox1a#sox1b#sox2	ENSOMYG00000010454	sox1b
n-6 PUFA	7	NC_035083.1	7445065	7470665	arhgef7a	LOC110527354	110527354	rho guanine nucleotide exchange factor 7-like	arhgef7a	arhgef6#arhgef7a#arhgef7b	ENSOMYG00000010640	arhgef7b
n-6 PUFA	7	NC_035083.1	7472240	7493690	eif5b	LOC110527355	110527355	eukaryotic translation initiation factor 5B-like	eif5b	eif5b	ENSOMYG00000011183	eif5b
n-6 PUFA	7	NC_035083.1	7494850	7496253	lipt1	LOC110527356	110527356	lipoyltransferase 1, mitochondrial-like	lipt1	lipt1	ENSOMYG00000011323	lipt1
n-6 PUFA	7	NC_035083.1	7497737	7509131	tsga10	LOC110527357	110527357	testis-specific gene 10 protein-like	tsga10	cep135#tsga10
n-6 PUFA; LA	7	NC_035083.1	7513134	7527464		LOC110527359	110527359	uncharacterized protein KIAA1211-like isoform X1 #uncharacterized protein KIAA1211-like isoform X2 #uncharacterized protein KIAA1211-like isoform X3
n-6 PUFA; LA	7	NC_035083.1	7530307	7534715	unc50	LOC110527360	110527360	protein unc-50 homolog	unc50	unc50	ENSOMYG00000011360	unc50
n-6 PUFA; LA; EPA	7	NC_035083.1	7536490	7538715		LOC110527361	110527361	uncharacterized protein LOC110527361
n-6 PUFA; LA; EPA	7	NC_035083.1	7549058	7570113	inpp4ab	LOC110528761	110528761	type I inositol 3,4-bisphosphate 4-phosphatase-like	inpp4ab	inpp4aa#inpp4ab#inpp4b
n-6 PUFA; LA; EPA	7	NC_035083.1	7604298	7615966	tmem182b	LOC110527363	110527363	transmembrane protein 182-like			ENSOMYG00000011513	tmem182b
n-6 PUFA; LA; EPA	7	NC_035083.1	8058335	8061691	pou3f3b	LOC110527364	110527364	POU domain, class 3, transcription factor 3-B	pou3f3b	pou3f2a#pou3f2b#pou3f3#pou3f3a#pou3f3b	ENSOMYG00000011528	pou3f3b
n-6 PUFA; LA; EPA	7	NC_035083.1	8076768	8089177		LOC110528762	110528762	NLR family CARD domain-containing protein 3-like
n-6 PUFA; LA; EPA	7	NC_035083.1	8099262	8100443		LOC110527095	110527095	28S ribosomal protein S9, mitochondrial-like
n-6 PUFA; LA; EPA	7	NC_035083.1	8111772	8115160		LOC110527365	110527365	28S ribosomal protein S9, mitochondrial-like
n-6 PUFA; LA; EPA	7	NC_035083.1	8183137	8186489	pou3f3a	LOC110527366	110527366	POU domain, class 3, transcription factor 3-B	pou3f3a	pou3f2a#pou3f2b#pou3f3#pou3f3a#pou3f3b	ENSOMYG00000011661	pou3f3b
n-6 PUFA; LA; EPA	7	NC_035083.1	8206200	8220626	si:ch211-114l13.10	LOC110527367	110527367	NLR family CARD domain-containing protein 3-like	si:ch211-114l13.10	rnh1#si:cabz01069012.2#si:cabz01069013.4#si:ch211-114l13.1#si:ch211-114l13.10#si:ch211-114l13.4#si:ch211-11p18.6#si:ch211-133h13.1#si:ch211-15j1.1#si:ch211-15j1.5#si:ch211-171l17.4#si:ch211-181d7.1#si:ch211-194e1.7#si:ch211-196h16.5#si:ch211-196h24.1#si:ch211-197e7.1#si:ch211-201o1.1#si:ch211-203c5.3#si:ch211-207e19.2#si:ch211-213a13.9#si:ch211-214b16.3#si:ch211-226o13.1#si:ch211-227p7.5#si:ch211…
n-6 PUFA; LA; EPA	7	NC_035083.1	8220677	8238040	mrps9	mrps9	110527368	28S ribosomal protein S9, mitochondrial isoform X1 #28S ribosomal protein S9, mitochondrial isoform X2 #28S ribosomal protein S9, mitochondrial isoform X3	mrps9	mrps9
n-6 PUFA; LA; EPA	7	NC_035083.1	8238749	8247604	slain1a	LOC110527370	110527370	SLAIN motif-containing protein 1-like isoform X1 #SLAIN motif-containing protein 1-like isoform X2	slain1a	slain1a#slain1b
n-6 PUFA; LA; EPA	7	NC_035083.1	8250942	8258376		LOC110527374	110527374	WW domain-binding protein 4-like
n-6 PUFA; LA; EPA	7	NC_035083.1	8261425	8265619	tnfsf11	LOC110527377	110527377	tumor necrosis factor ligand superfamily member 11-like	tnfsf11	tnfsf11
n-6 PUFA; LA; EPA	7	NC_035083.1	8268911	8270256		LOC110527382	110527382	coiled-coil domain-containing protein 122-like
n-6 PUFA; LA; EPA	7	NC_035083.1	8269929	8274128		LOC110528763	110528763	ephrin-A2-like
n-6 PUFA; LA; EPA	7	NC_035083.1	8297446	8306877	ptbp1a	LOC110527371	110527371	polypyrimidine tract-binding protein 1-like isoform X1 #polypyrimidine tract-binding protein 1-like isoform X2	ptbp1a	ptbp3#ptbp2#ptbp2b#ptbp1b#ptbp1#hnrnpl#hnrll#ptbp1a#ptbp2a
n-6 PUFA; LA; EPA	7	NC_035083.1	8314299	8322990	slain1a	LOC110527369	110527369	SLAIN motif-containing protein 1-like isoform X1 #SLAIN motif-containing protein 1-like isoform X2	slain1a	slain1a#slain1b
n-6 PUFA; LA; EPA	7	NC_035083.1	8325745	8331941		LOC110527375	110527375	WW domain-binding protein 4-like
n-6 PUFA; LA; EPA	7	NC_035083.1	8332001	8334857	mtrf1l	LOC110527373	110527373	peptide chain release factor 1, mitochondrial-like	mtrf1l	mtrf1#mtrf1l	ENSOMYG00000001912	mtrf1
n-6 PUFA; LA; EPA	7	NC_035083.1	8332740	8339573	tnfsf11	LOC100136320	100136320	TNF superfamily member 11 #TNF superfamily member 11 isoform X1	tnfsf11	tnfsf11
n-6 PUFA; LA; EPA	7	NC_035083.1	8342038	8344346		LOC110527376	110527376	coiled-coil domain-containing protein 122-like
n-6 PUFA; LA; EPA	7	NC_035083.1	8343862	8364068	efna2a	LOC110527379	110527379	ephrin-A2-like
n-6 PUFA; LA; EPA	7	NC_035083.1	8369676	8380284	ptbp1	LOC110527372	110527372	polypyrimidine tract-binding protein 1-like isoform X1 #polypyrimidine tract-binding protein 1-like isoform X2	ptbp1	hnrnpl#ptbp1#ptbp2a#ptbp1a#hnrll#ptbp3#ptbp1b#ptbp2b#ptbp2
n-6 PUFA; LA; EPA	7	NC_035083.1	8384286	8396345		LOC110527381	110527381	paralemmin-1-like
n-6 PUFA; LA; EPA	7	NC_035083.1	8414120	8425140		LOC110528764	110528764	bromodomain-containing protein 4-like
n-6 PUFA; LA; EPA	7	NC_035083.1	8430090	8431285		LOC110527380	110527380	glutamate receptor ionotropic, NMDA 3A-like
n-6 PUFA; LA; EPA	7	NC_035083.1	8443616	8444206		LOC110528765	110528765	glutamate receptor ionotropic, NMDA 3B-like
n-6 PUFA; LA; EPA	7	NC_035083.1	8466869	8473960		LOC110528766	110528766	uncharacterized protein LOC110528766
n-6 PUFA; LA; EPA	7	NC_035083.1	8486872	8487715		LOC110527096	110527096	glutamate receptor ionotropic, NMDA 3A-like
n-6 PUFA; LA; EPA	7	NC_035083.1	8504171	8528908		LOC110528767	110528767	glutamate receptor ionotropic, NMDA 3B-like
n-6 PUFA; LA; EPA	7	NC_035083.1	8544303	8573687	cldn11a	LOC110528768	110528768	claudin-11-like			ENSOMYG00000001995	cldn11a
n-6 PUFA; LA; EPA	7	NC_035083.1	8591835	8597310	cldn15lb	LOC110527389	110527389	claudin-11-like	cldn15lb	cldn1#cldn11a#cldn11b#cldn15la#cldn15lb#cldn19#cldn7a#cldna#cldnb#cldnc#cldx#si:ch73-15n15.3
n-6 PUFA; LA; EPA	7	NC_035083.1	8553140	8619172	slc7a3	LOC110527387	110527387	probable cationic amino acid transporter	slc7a3	slc7a14a#slc7a14b#slc7a3#zgc:175280	ENSOMYG00000002080	slc7a14a
n-6 PUFA; LA; EPA	7	NC_035083.1	8619618	8620131		LOC110528769	110528769	probable cationic amino acid transporter
n-6 PUFA; LA; EPA	7	NC_035083.1	8684514	8701568	slc2a1a	LOC110527388	110527388	solute carrier family 2, facilitated glucose transporter member 2-like	slc2a1a	gtr11#gtr3#slc2a11a#slc2a11b#slc2a11l#slc2a13b#slc2a15a#slc2a15b#slc2a1a#slc2a1b#slc2a2#slc2a3a#slc2a3b#slc2a5#slc2a9l1
n-6 PUFA; LA; EPA	7	NC_035083.1	8701825	8748962	tnika	LOC110527385	110527385	traf2 and NCK-interacting protein kinase-like
n-6 PUFA; LA; EPA	7	NC_035083.1	8793314	8794117	slc7a14b	LOC110528770	110528770	probable cationic amino acid transporter
n-6 PUFA; LA; EPA	7	NC_035083.1	8794139	8810085	SLC7A14	LOC110527386	110527386	probable cationic amino acid transporter			ENSOMYG00000002640	SLC7A14
n-6 PUFA; LA; EPA	7	NC_035083.1	8866623	8866992		LOC110527390	110527390	solute carrier family 2, facilitated glucose transporter member 4-like
n-6 PUFA; LA; EPA	7	NC_035083.1	8866879	8872897		LOC110528771	110528771	solute carrier family 2, facilitated glucose transporter member 2-like
n-6 PUFA; LA; EPA	7	NC_035083.1	8873982	8923234		LOC110528772	110528772	TRAF2 and NCK-interacting protein kinase-like
n-6 PUFA; LA; EPA	7	NC_035083.1	8941966	8951367	gyg1a	LOC110527394	110527394	glycogenin-1-like	gyg1a	glyg#gyg1a#gyg1b	ENSOMYG00000002765	gyg1a
n-6 PUFA; LA; EPA	7	NC_035083.1	8957715	8971005		LOC110528909	110528909	serine/threonine-protein kinase PAK 2-like
n-6 PUFA; LA; EPA	7	NC_035083.1	9046979	9053246	si:dkey-77f5.8	LOC110528886	110528886	gastrula zinc finger protein XlCGF17.1-like	si:dkey-77f5.8	blf#ctcf#drl#e4f1#gb:ai877918#hinfp#im:7157749#mynn#plag1#prdm16#si:#si:cabz01021426.2#si:cabz01021428.1#si:cabz01021430.2#si:cabz01021433.2#si:cabz01032454.3#si:cabz01054394.5#si:cabz01054396.2#si:cabz01063885.1#si:cabz01069013.3#si:cabz01069015.1#si:cabz01071907.1#si:cabz01071909.2#si:cabz01071911.4#si:cabz01071912.2#si:ch1073-127d16.1#si:ch1073-398c20.3#si:ch211-110e21.4#si:ch211-119o8.6#si:ch…
n-6 PUFA; LA; EPA	7	NC_035083.1	9067607	9071024	si:dkey-40j3.3	LOC110528878	110528878	zinc finger protein OZF-like	si:dkey-40j3.3	bcl6#blf#ctcf#drl#e4f1#fezf1#gb:ai877918#gfi1b#gli1#gzf1#hic2#hinfp#ikzf1#im:7157749#im:7160358#klf7#maz#mynn#osr1#plag1#plagl2#prdm5#sall1#scrt2#si:#si:cabz01021426.2#si:cabz01021428.1#si:cabz01021430.2#si:cabz01032454.3#si:cabz01054394.6#si:cabz01054396.2#si:cabz01063885.1#si:cabz01069013.3#si:cabz01069015.1#si:cabz01069020.1#si:cabz01069022.1#si:cabz01071907.1#si:cabz01071909.2#si:cabz01071911…
n-6 PUFA; LA; EPA	7	NC_035083.1	9158675	9160445	zgc:174275	LOC110528888	110528888	gastrula zinc finger protein XlCGF17.1-like	zgc:174275	blf#ctcf#drl#e4f1#fezf2#gb:ai877918#gfi1b#gzf1#hinfp#im:7141269#im:7160358#maz#mynn#ovol1#plag1#plagl2#prdm5#sall1#scrt2#si:#si:cabz01021426.2#si:cabz01021428.1#si:cabz01021430.2#si:cabz01032454.3#si:cabz01054394.5#si:cabz01054394.6#si:cabz01054394.7#si:cabz01054396.2#si:cabz01063885.1#si:cabz01069013.3#si:cabz01069015.1#si:cabz01069020.1#si:cabz01069022.1#si:cabz01071907.1#si:cabz01071909.2#si:c…
n-6 PUFA; LA; EPA	7	NC_035083.1	9176384	9177703	si:dkey-40j3.3	LOC110528773	110528773	zinc finger protein 239-like	si:dkey-40j3.3	bcl6#blf#ctcf#drl#e4f1#fezf1#gb:ai877918#gfi1b#gli3#gzf1#hic2#hinfp#ikzf1#im:7157749#im:7160358#klf7#maz#mynn#osr1#ovol2#plag1#plagl2#prdm5#sall1#scrt2#si:#si:cabz01021426.2#si:cabz01021428.1#si:cabz01021430.2#si:cabz01021433.2#si:cabz01032454.3#si:cabz01054394.5#si:cabz01054396.2#si:cabz01063885.1#si:cabz01069013.3#si:cabz01069015.1#si:cabz01069020.1#si:cabz01069022.1#si:cabz01071907.1#si:cabz01…
n-6 PUFA; LA; EPA	7	NC_035083.1	9183872	9185581	si:ch211-110e21.4	LOC110528899	110528899	zinc finger protein 879-like	si:ch211-110e21.4	bcl6#blf#ctcf#drl#e4f1#fezf2#gb:ai877918#gfi1b#gli3#gzf1#hic2#hinfp#ikzf1#im:7157749#im:7160358#klf4#maz#mynn#osr1#ovol1#plag1#plagl2#prdm9#rreb1#sall1#scrt2#si:#si:cabz01021426.2#si:cabz01021428.1#si:cabz01021430.2#si:cabz01021433.2#si:cabz01032454.3#si:cabz01054394.5#si:cabz01054396.2#si:cabz01063885.1#si:cabz01069013.3#si:cabz01069015.1#si:cabz01069020.1#si:cabz01069022.1#si:cabz01071907.1#si:…
n-6 PUFA; LA; EPA	7	NC_035083.1	9192498	9202181	si:cabz01021430.2	LOC110528897	110528897	gastrula zinc finger protein XlCGF7.1-like	si:cabz01021430.2	blf#ctcf#drl#e4f1#fezf1#gb:ai877918#gzf1#hic2#im:7141269#klf12#maz#mynn#plag1#prdm5#sall1#scrt2#si:#si:cabz01021426.2#si:cabz01021428.1#si:cabz01021430.2#si:cabz01021433.2#si:cabz01032454.3#si:cabz01054394.6#si:cabz01054396.2#si:cabz01063885.1#si:cabz01069013.3#si:cabz01069015.1#si:cabz01069020.1#si:cabz01069022.1#si:cabz01071907.1#si:cabz01071909.2#si:cabz01071911.4#si:cabz01071912.2#si:ch1073-1…
n-6 PUFA; LA; EPA	7	NC_035083.1	9240307	9242237	si:dkey-40j3.3	LOC110528774	110528774	gastrula zinc finger protein XlCGF17.1-like	si:dkey-40j3.3	bcl6#blf#ctcf#drl#e4f1#fezf1#gb:ai877918#gfi1b#gli1#gzf1#hic2#hinfp#ikzf1#im:7157749#im:7160358#klf12#maz#mynn#osr1#plag1#plagl2#prdm9#sall1#scrt2#si:#si:cabz01021426.2#si:cabz01021428.1#si:cabz01021430.2#si:cabz01021433.2#si:cabz01032454.3#si:cabz01054394.6#si:cabz01054396.2#si:cabz01063885.1#si:cabz01069013.3#si:cabz01069015.1#si:cabz01069020.1#si:cabz01069022.1#si:cabz01071907.1#si:cabz0107190…
n-6 PUFA; LA; EPA	7	NC_035083.1	9270670	9272910	zgc:173816	LOC110528775	110528775	gastrula zinc finger protein XlCGF17.1-like	zgc:173816	bcl6#blf#ctcf#drl#e4f1#fezf1#gb:ai877918#gfi1b#gli1#gzf1#hic2#hinfp#ikzf1#im:7157749#im:7160358#klf12#maz#mynn#osr1#ovol2#plag1#plagl2#prdm5#sall1#scrt2#si:#si:cabz01021426.2#si:cabz01021428.1#si:cabz01021430.2#si:cabz01032454.3#si:cabz01054394.6#si:cabz01054396.2#si:cabz01063885.1#si:cabz01069013.3#si:cabz01069015.1#si:cabz01069020.1#si:cabz01069022.1#si:cabz01071907.1#si:cabz01071909.2#si:cabz0…
n-6 PUFA; LA; EPA	7	NC_035083.1	9320179	9322601	si:dkey-40j3.3	LOC110528776	110528776	gastrula zinc finger protein XlCGF17.1-like	si:dkey-40j3.3	bcl6#blf#ctcf#drl#e4f1#fezf2#gb:ai877918#gfi1b#gli1#gzf1#hic2#hinfp#ikzf1#im:7157749#im:7160358#klf12#maz#mynn#osr1#ovol1#plag1#plagl2#prdm5#rreb1#sall1#scrt2#si:#si:cabz01021426.2#si:cabz01021428.1#si:cabz01021430.2#si:cabz01032454.3#si:cabz01054394.5#si:cabz01054396.2#si:cabz01063885.1#si:cabz01069013.3#si:cabz01069015.1#si:cabz01069020.1#si:cabz01069022.1#si:cabz01071907.1#si:cabz01071909.2#si…
n-6 PUFA; LA; EPA	7	NC_035083.1	9335439	9346205	si:ch211-255f4.1	LOC110528919	110528919	zinc finger protein 135-like	si:ch211-255f4.1	bcl6#blf#ctcf#drl#e4f1#fezf2#gb:ai877918#gfi1b#gli1#gzf1#hic2#hinfp#ikzf1#im:7157749#im:7160358#klf12#maz#mynn#osr1#ovol2#plag1#plagl2#prdm5#rreb1#sall1#scrt2#si:#si:cabz01021426.2#si:cabz01021428.1#si:cabz01021430.2#si:cabz01032454.3#si:cabz01054394.6#si:cabz01054396.2#si:cabz01063885.1#si:cabz01069013.3#si:cabz01069015.1#si:cabz01069020.1#si:cabz01069022.1#si:cabz01071907.1#si:cabz01071909.2#si…
n-6 PUFA; LA; EPA	7	NC_035083.1	9375765	9386238	gyg1a	LOC110528890	110528890	glycogenin-1-like	gyg1a	glyg#gyg1a#gyg1b
n-6 PUFA; LA; EPA	7	NC_035083.1	9413493	9418790	cdk2	LOC110528896	110528896	serine/threonine-protein kinase PAK 2	cdk2	abl2#akt1#akt2l#akt3a#akt3b#aurka#aurkb#brsk1#camk1a#camk1b#camk1da#camk1db#camk1ga#camk1gb#camk2a#camk2b1#camk2d1#camk2g2#camk4#cask#cdc2#cdk2#cdk20#cdkl1#chek1#dapk3#dclk1a#dclk2a#ddr1#dyrk2#epha2#erbb4#fyn#grk7#hunk#igf1r#limk1a#m3k8#map2k4a#map2k4b#map2k5#map3k3#map4k1#map4k3a#map4k3b#mapk8#mapkapk5#mark2a#mark2b#mark3#mark3a#mark3b#mark4a#melk#mink1#mk03#mkk6a#mkk6b#mkk6c#mos#mp2k4#mylk2#myl…	ENSOMYG00000003684	pak2a
n-6 PUFA; LA; EPA	7	NC_035083.1	9425755	9439819		LOC110528871	110528871	plastin-1-like
n-6 PUFA; LA; EPA	7	NC_035083.1	9446775	9448127		LOC110528902	110528902	LOW QUALITY PROTEIN: serine/threonine-protein kinase ATR-like
n-6 PUFA; LA; EPA	7	NC_035083.1	9448988	9456053		LOC110528777	110528777	mucin-17-like
n-6 PUFA; LA; EPA	7	NC_035083.1	9462063	9463751		LOC110528898	110528898	uncharacterized protein LOC110528898
n-6 PUFA; LA; EPA	7	NC_035083.1	9465221	9466995	slc35g2b	LOC110528877	110528877	solute carrier family 35 member G2-like	slc35g2b	slc35g2a#slc35g2b
n-6 PUFA; LA; EPA	7	NC_035083.1	9493976	9507022		LOC110528778	110528778	cohesin subunit SA-2-like
n-6 PUFA; LA; EPA	7	NC_035083.1	9548781	9551360		LOC110528916	110528916	carbohydrate sulfotransferase 15-like isoform X1 #carbohydrate sulfotransferase 15-like isoform X2
n-6 PUFA; LA; EPA	7	NC_035083.1	9596405	9597118	trem2	LOC110528910	110528910	immunoglobulin kappa variable 3-15-like	trem2	si:dkey-234i14.9#trem2
n-6 PUFA; LA; EPA	7	NC_035083.1	9602150	9625945		LOC110528900	110528900	immunoglobulin kappa light chain-like
n-6 PUFA; LA; EPA	7	NC_035083.1	9603697	9622666		LOC110528920	110528920	Ig kappa chain V-III region MOPC 63-like
n-6 PUFA; LA; EPA	7	NC_035083.1	9614506	9615055		LOC110528911	110528911	immunoglobulin kappa variable 1-8-like
n-6 PUFA; LA; EPA	7	NC_035083.1	9615755	9617635		LOC110528921	110528921	immunoglobulin kappa variable 3-15-like
n-6 PUFA; LA; EPA	7	NC_035083.1	9630077	9630760	trem2	LOC110528914	110528914	immunoglobulin kappa variable 1-39-like	trem2	si:dkey-234i14.9#trem2
n-6 PUFA; LA; EPA	7	NC_035083.1	9632456	9633894		LOC110528779	110528779	Ig lambda-1 chain C region-like
n-6 PUFA; LA; EPA	7	NC_035083.1	9642688	9643458	trem2	LOC110528913	110528913	immunoglobulin kappa variable 3-15-like	trem2	si:dkey-234i14.9#trem2
n-6 PUFA; LA; EPA	7	NC_035083.1	9643857	9650470	zgc:153659	LOC110528780	110528780	Ig lambda-2 chain C region-like	zgc:153659	igic1s1#zgc:153659
n-6 PUFA; LA; EPA	7	NC_035083.1	9669683	9674177	zgc:101744	LOC110528907	110528907	receptor expression-enhancing protein 6-like	zgc:101744	zgc:101744#reep5	ENSOMYG00000004202	zgc:101744
n-6 PUFA; LA; EPA	7	NC_035083.1	9678501	9689824	rit1	LOC110528906	110528906	GTP-binding protein Di-Ras1-like	rit1	cracr2ab#diras1a#diras1b#diras2#gem#hrasa#rab6a#rab8a#rala#ralaa#ralab#ralba#ralbb#rap1aa#rasd1#rask#rem1#rerg#rhebl1#rit1#rrad#rras#zgc:55558
n-6 PUFA; LA; EPA	7	NC_035083.1	9704023	9710963	si:ch211-197g15.9	LOC110528881	110528881	interferon-induced protein 44-like	si:ch211-197g15.9	ifi44#si:ch211-197g15.10#si:ch211-197g15.6#si:ch211-197g15.7#si:ch211-197g15.8#si:ch211-197g15.9#si:dkey-193b15.5#zgc:153654
n-6 PUFA; LA; EPA	7	NC_035083.1	9723070	9725285		LOC110528915	110528915	cocaine- and amphetamine-regulated transcript protein-like
n-6 PUFA; LA; EPA	7	NC_035083.1	9725110	9737693	rabgap1l2	LOC110528781	110528781	rab GTPase-activating protein 1-like	rabgap1l2	rabgap1#rabgap1l2
n-6 PUFA; LA; EPA	7	NC_035083.1	9741399	9748626	si:dkey-171o17.8	LOC110528908	110528908	protein FAM163A-like	si:dkey-171o17.8	fam163a#si:dkey-171o17.8
n-6 PUFA; LA; EPA	7	NC_035083.1	9752549	9759292	prdm9	LOC110528868	110528868	LOW QUALITY PROTEIN: histone-lysine N-methyltransferase PRDM9-like	prdm9	blf#drl#gb:ai877918#im:7160358#prdm9#si:cabz01021426.2#si:cabz01021428.1#si:cabz01032454.3#si:cabz01054394.5#si:cabz01054396.2#si:cabz01069013.3#si:cabz01069020.1#si:cabz01071909.2#si:cabz01071911.4#si:cabz01071912.2#si:ch1073-127d16.1#si:ch1073-398c20.3#si:ch211-110e21.4#si:ch211-142b24.6#si:ch211-161m3.6#si:ch211-162i8.2#si:ch211-202h22.10#si:ch211-212k5.4#si:ch211-222k6.1#si:ch211-223a21.4#si:…
n-6 PUFA; LA; EPA	7	NC_035083.1	9759613	9773851	nrd1b	LOC110528861	110528861	nardilysin-like	nrd1b	ide#nrd1a#nrd1b	ENSOMYG00000004766	nrd1a
n-6 PUFA; LA; EPA	7	NC_035083.1	9774281	9783112		LOC110528782	110528782	SLIT and NTRK-like protein 3
n-6 PUFA; LA; EPA	7	NC_035083.1	9782932	9799715	slitrk3a	LOC110528863	110528863	SLIT and NTRK-like protein 3 isoform X1 #SLIT and NTRK-like protein 3 isoform X2	slitrk3a	slitrk3b#slitrk3a	ENSOMYG00000005025	slitrk3b
n-6 PUFA; LA; EPA	7	NC_035083.1	9819910	9834089	si:ch73-211l2.1	LOC110528882	110528882	uncharacterized protein LOC110528882 isoform X1 #uncharacterized protein LOC110528882 isoform X2 #uncharacterized protein LOC110528882 isoform X3	si:ch73-211l2.1	si:dkey-56i24.1#si:ch73-211l2.1#si:zfos-464b6.2#zgc:194839
n-6 PUFA; LA; EPA	7	NC_035083.1	9838112	9850996	pdcd10b	LOC110528904	110528904	programmed cell death protein 10-B	pdcd10b	pdcd10a#pdcd10b	ENSOMYG00000005085	pdcd10b
n-6 PUFA; LA; EPA	7	NC_035083.1	9860613	9868588	ino1a	LOC110528873	110528873	inositol-3-phosphate synthase 1-A-like	ino1a	ino1a
n-6 PUFA; LA; EPA	7	NC_035083.1	9912215	9922756	gnao1a	LOC110528895	110528895	guanine nucleotide-binding protein subunit alpha-11-like	gnao1a	gna11a#gna11b#gna12a#gna13a#gna13b#gna14#gna14a#gna15.4#gnai2#gnai2a#gnai2b#gnaia#gnal#gnao1#gnao1a#gnao1b#gnaq#gnas#gnat1#gnav1#gnaz
n-6 PUFA; LA; EPA	7	NC_035083.1	9928280	9937866	chico	LOC110528905	110528905	amino-terminal enhancer of split-like isoform X1 #amino-terminal enhancer of split-like isoform X2			ENSOMYG00000005646	chico
n-6 PUFA; LA; EPA	7	NC_035083.1	9946008	9963412	plpp2a	LOC110528892	110528892	phospholipid phosphatase 2-like	plpp2a	lpp2#plpp1a#plpp2a#plpp2b#plpp3#ppap2a#ppap2b	ENSOMYG00000005754	plpp2a
n-6 PUFA; LA; EPA	7	NC_035083.1	9965227	9968028	thegl	LOC110528918	110528918	testicular haploid expressed gene protein-like	thegl	theg#thegl	ENSOMYG00000005783	theg
n-6 PUFA; LA; EPA	7	NC_035083.1	9969192	9974976	shdb	LOC110528880	110528880	SH2 domain-containing adapter protein F-like isoform X1 #SH2 domain-containing adapter protein F-like isoform X2	shdb	she#shda#shdb#zgc:158464	ENSOMYG00000005812	shda
n-6 PUFA; LA; EPA	7	NC_035083.1	9980196	9983847	yju2	LOC110528887	110528887	coiled-coil domain-containing protein 94-like isoform X1 #coiled-coil domain-containing protein 94-like isoform X2	yju2	yju2	ENSOMYG00000005836	yju2
n-6 PUFA; LA; EPA	7	NC_035083.1	9986382	9989188	odf3l2a	LOC110528901	110528901	outer dense fiber protein 3-like protein 2	odf3l2a	odf3b#odf3l2a#odf3l2b	ENSOMYG00000005860	odf3l2a
n-6 PUFA; LA; EPA	7	NC_035083.1	10040632	10056584	ssbp2	LOC110528784	110528784	single-stranded DNA-binding protein 3-like	ssbp2	si:ch211-130m23.3#ssbp2#ssbp3a#ssbp3b#ssbp4#zgc:110158
n-6 PUFA; LA; EPA	7	NC_035083.1	10059506	10063468		LOC110528912	110528912	ankyrin repeat domain-containing protein 34B-like
n-6 PUFA; LA; EPA	7	NC_035083.1	10088276	10103834		LOC110528785	110528785	MAP7 domain-containing protein 2-like
n-6 PUFA; LA; EPA	7	NC_035083.1	10136499	10140802	d2hgdh	LOC110528875	110528875	D-2-hydroxyglutarate dehydrogenase, mitochondrial-like	d2hgdh	d2hgdh#ldhd	ENSOMYG00000006336	d2hgdh
n-6 PUFA; LA; EPA	7	NC_035083.1	10143850	10152005	acvr1	LOC110528876	110528876	activin receptor type-1-like	acvr1	acvr1#acvr1l#mos#nek7#srk2	ENSOMYG00000006432	acvr1l
n-6 PUFA; LA; EPA	7	NC_035083.1	10151874	10170280	c1ql2	LOC110528885	110528885	myosin-7B-like isoform X1 #myosin-7B-like isoform X2 #myosin-7B-like isoform X3 #uncharacterized protein LOC110528885 isoform X4 #uncharacterized protein LOC110528885 isoform X5 #uncharacterized protein LOC110528885 isoform X6	c1ql2	cbln11#cbln14#cbln13#c1ql2#c1ql4l#si:ch211-142d6.2
n-6 PUFA; LA; EPA	7	NC_035083.1	10176470	10205850	otomp	LOC110528786	110528786	otolith matrix protein 1-like	otomp	mfi2#otomp#tfa
n-6 PUFA	7	NC_035083.1	63775232	63779216	znf1007	LOC110528442	110528442	zinc finger protein 595-like	znf1007	si:dkey-261j4.5#zgc:113050#im:7157749#si:dkey-1b17.5#zgc:174704#znf1032#si:ch1073-127d16.1#si:ch73-92e7.6#wu:fa05b01#si:ch211-222k6.1#si:ch211-110e21.4#si:ch211-142b24.6#si:cabz01021428.1#znf45l#si:dkey-40j3.3#si:dkey-253d23.8#si:ch211-235i11.4#si:dkey-15h8.16#si:ch73-266f23.4#si:cabz01069015.1#si:cabz01021426.2#si:dkey-22h13.1#wu:fc30c06#drl#si:ch1073-398c20.3#si:ch211-162i8.2#si:ch211-212k5.4#s…
n-6 PUFA	7	NC_035083.1	63779430	63785141	abhea	LOC110528443	110528443	protein ABHD14A-like	abhea	ab14b#abhd14a#abhd14b#abhea	ENSOMYG00000009767	abhd14a
n-6 PUFA	7	NC_035083.1	63812006	63830801	si:dkey-79f11.10	LOC110528445	110528445	interferon-induced protein 44-like	si:dkey-79f11.10	ifi44#si:ch211-197g15.8#si:ch211-208g24.8#si:dkey-193b15.5#si:dkey-79f11.10#si:dkey-79f11.5#si:dkey-79f11.9#si:dkeyp-75b4.9#si:dkeyp-9d4.2#zgc:153654
n-6 PUFA	7	NC_035083.1	63845092	63860234	si:dkey-79f11.9	LOC110528447	110528447	interferon-induced protein 44-like	si:dkey-79f11.9	ifi44#si:ch211-197g15.7#si:ch211-208g24.8#si:dkey-193b15.5#si:dkey-79f11.10#si:dkey-79f11.9#si:dkeyp-75b4.9#si:dkeyp-9d4.2#zgc:153654
n-6 PUFA	7	NC_035083.1	63906623	63912361		LOC110528449	110528449	uncharacterized protein LOC110528449 isoform X1 #uncharacterized protein LOC110528449 isoform X2
n-6 PUFA	7	NC_035083.1	63920230	63923247	onmy-cd8a	onmy-cd8a	100135889	T-cell surface glycoprotein CD8 alpha precursor	cd8a	cd8a	ENSOMYG00000009870	onmy-cd8a
n-6 PUFA	7	NC_035083.1	63947105	63972310	zgc:64106	LOC110528451	110528451	retinol dehydrogenase 12-like	zgc:64106	dhrs13a.2#dhrs13b#dhrs13l1#rdh12#rdh12l#rdh14a#si:ch211-107o10.3#si:dkey-174n20.1#si:dkey-23o4.6#si:dkey-73n8.3#si:dkey-94e7.2#wwox#zgc:64106	ENSOMYG00000009910	zgc:64106
n-6 PUFA	7	NC_035083.1	64022256	64050181	ubap2	LOC110528452	110528452	ubiquitin-associated protein 2-like	ubap2	ubap2#ubap2a	ENSOMYG00000010004	ubap2a
n-6 PUFA	7	NC_035083.1	64052048	64066797	dcaf12	LOC110528453	110528453	DDB1- and CUL4-associated factor 12-like isoform X1 #DDB1- and CUL4-associated factor 12-like isoform X2 #DDB1- and CUL4-associated factor 12-like isoform X3 #DDB1- and CUL4-associated factor 12-like isoform X4	dcaf12	dcaf12
n-6 PUFA	7	NC_035083.1	64083949	64113130	ubap1	LOC110528454	110528454	ubiquitin-associated protein 1-like	ubap1	ubap1
n-6 PUFA	7	NC_035083.1	64118485	64131897	ube2r2	LOC110528455	110528455	ubiquitin-conjugating enzyme E2 R2-like	ube2r2	ube2l3a#ube2l3b#ube2ia#ube2r2#ube2g2#ub2r1#ube2b#ube2d1b#cdc34b#ube2a#ube2nb#cdc34a#ube2d2#ube2na#ub2g1#ube2d2l#ube2d1a#ube2al#ube2l3#ube2g1a#ub2l3#ube2f#ube2n#ube2g1b	ENSOMYG00000010263	ube2r2
n-6 PUFA	7	NC_035083.1	64138704	64144141	nudt2	nudt2	110528456	bis(5'-nucleosyl)-tetraphosphatase	nudt2	nudt2
n-6 PUFA	7	NC_035083.1	64160647	64194353	si:dkey-6b12.5	LOC110528457	110528457	rho-related BTB domain-containing protein 3-like isoform X1 #rho-related BTB domain-containing protein 3-like isoform X2	si:dkey-6b12.5	si:dkey-6b12.5	ENSOMYG00000010355	si:dkey-6b12.5
n-6 PUFA	7	NC_035083.1	64211151	64245832	ell2	LOC110528458	110528458	RNA polymerase II elongation factor ELL2-like	ell2	ell2	ENSOMYG00000010438	ell2
n-6 PUFA	7	NC_035083.1	64266446	64290306	pcsk1	LOC110528459	110528459	neuroendocrine convertase 1-like	pcsk1	pcsk1	ENSOMYG00000010639	pcsk1
n-6 PUFA	7	NC_035083.1	64387959	64397820		LOC100136283	100136283	calpastatin long
n-6 PUFA	7	NC_035083.1	64431052	64439707		LOC110528461	110528461	zinc finger matrin-type protein 1-like isoform X1 #zinc finger matrin-type protein 1-like isoform X2
n-6 PUFA	7	NC_035083.1	64440641	64443477	gon2	LOC110528462	110528462	progonadoliberin-2	gon2	gnrh2#gon2
n-6 PUFA	7	NC_035083.1	64450232	64471357	ptpre	LOC110528463	110528463	receptor-type tyrosine-protein phosphatase alpha-like isoform X1 #receptor-type tyrosine-protein phosphatase alpha-like isoform X2 #receptor-type tyrosine-protein phosphatase alpha-like isoform X3	ptpre	ptpreb#si:ch1073-391i24.1#ptpra#ptprjb.2#ptpn2a#ptprea#ptprda#ptpre	ENSOMYG00000011678	ptpra
n-6 PUFA	7	NC_035083.1	64514777	64529090		LOC110528465	110528465	isocitrate dehydrogenase
n-6 PUFA	7	NC_035083.1	64529166	64546006	wdr1	LOC110528464	110528464	WD repeat-containing protein 1-like	wdr1	wdr1	ENSOMYG00000014518	WDR1
n-6 PUFA	7	NC_035083.1	64855567	64858510	drd6b	LOC110528467	110528467	D(1B) dopamine receptor-like	drd6b	adora1b#adora2b#adrb2a#agtr1a#aplnrb#cxcr2#drd1a#drd1b#drd5a#drd6b#drd7#galr1b#ghsra#ghsrb#hcrtr2#hrh2b#htr1b#htr1d#htr1e#htr1fb#htr2cl2#htr5a#htr5aa#htr5ab#htr7b#htr7c#mc3r#mlnr#mtnr1a#mtnr1ab#mtnr1al#mtnr1bb#mtnr1c#rrh#rxfp3.3a2#si:ch211-139n6.11#si:ch211-238p8.35#si:dkey-246e3.4#si:dkey-247m21.3#si:zfos-169g10.2#taar10a#taar10b#taar12a#taar12b#taar12c#taar12e#taar12f#taar12g#taar12h#taar12i#ta…	ENSOMYG00000014667	DRD5
n-6 PUFA	7	NC_035083.1	64861353	64868268	otop1	LOC110528466	110528466	otopetrin-1-like	otop1	otop1#otop2	ENSOMYG00000014674	OTOP1
n-6 PUFA	7	NC_035083.1	64875989	64888928	tm128	LOC110528468	110528468	transmembrane protein 128-like	tm128	tm128#tmem128	ENSOMYG00000014679	tmem107
n-6 PUFA	7	NC_035083.1	64973844	64979669	zbtb49	zbtb49	110528469	zinc finger and BTB domain-containing protein 49	zbtb49	blf#drl#gb:ai877918#im:7157749#si:cabz01021426.2#si:cabz01021428.1#si:cabz01021430.2#si:cabz01032454.3#si:cabz01054396.2#si:cabz01069013.3#si:cabz01069015.1#si:cabz01069020.1#si:cabz01071909.2#si:cabz01071911.4#si:cabz01071912.2#si:ch1073-127d16.1#si:ch1073-398c20.3#si:ch211-110e21.4#si:ch211-142b24.6#si:ch211-161m3.2#si:ch211-162i8.2#si:ch211-202h22.10#si:ch211-222k6.1#si:ch211-229l10.11#si:ch21…	ENSOMYG00000014686	zbtb49
n-6 PUFA	7	NC_035083.1	64980555	64984870	nsg1	LOC110528471	110528471	neuron-specific protein family member 1-like	nsg1	caly#nsg1#nsg2	ENSOMYG00000014696	NSG1
n-6 PUFA	7	NC_035083.1	64987934	65029767	stx18	LOC110528472	110528472	syntaxin-18-like	stx18	stx18	ENSOMYG00000014710	stx18
ARA	8	NC_035084.1	75560932	75632862	runx3	LOC110530744	110530744	runt-related transcription factor 2-like	runx3	runx1#runx2a#runx2b#runx3	ENSOMYG00000027370	runx2b
ARA	8	NC_035084.1	75664208	75671323		LOC110530745	110530745	uncharacterized protein LOC110530745
ARA	10	NC_035086.1	31233197	31277432	NYAP1	LOC110533732	110533732	neuronal tyrosine-phosphorylated phosphoinositide-3-kinase adapter 1-like			ENSOMYG00000040805	NYAP1
ARA	10	NC_035086.1	31291127	31301398	mogat3b	LOC110533733	110533733	monoacylglycerol O-acyltransferase 3b	mogat3b	dgat2#mog2a#mogat2#mogat3a#mogat3b	ENSOMYG00000040812	mogat3b
ARA	10	NC_035086.1	31313910	31324458	srrt	LOC110533734	110533734	serrate RNA effector molecule homolog isoform X1 #serrate RNA effector molecule homolog isoform X2			ENSOMYG00000040881	srrt
ARA	10	NC_035086.1	31327766	31340468	rn167	LOC110533735	110533735	E3 ubiquitin-protein ligase RNF167-like	rn167	rnf167#rn167	ENSOMYG00000041935	rnf167
ARA	10	NC_035086.1	31352383	31352999	db1	db1	100136141	beta defensin-like peptide 1 precursor
ARA	10	NC_035086.1	31373332	31374273	si:ch211-218m3.9	LOC110534898	110534898	olfactory receptor 1496-like	si:ch211-218m3.9	or101-1#or102-1#or102-3#or102-4#or102-5#or103-2#or103-3#or103-4#or103-5#or104-1#or105-1#or106-1#or106-10#or106-11#or106-12#or106-2#or106-3#or106-4#or106-5#or106-7#or106-8#or106-9#or107-1#or108-1#or109-1#or110-1#or111-4#or111-9#or112-1#or113-1#or113-2#or114-1#or115-1#or115-10#or115-11#or115-12#or115-15#or115-2#or115-5#or115-6#or115-7#or115-8#or115-9#or116-1#or116-2#or117-1#or118-1#or118-2#or118-3#…
ARA	10	NC_035086.1	31378986	31381246	or115-11	LOC110534899	110534899	olfactory receptor 1496-like	or115-11	or102-1#or104-1#or105-1#or106-11#or107-1#or108-1#or109-1#or110-2#or111-4#or112-1#or113-2#or115-11#or117-1#or118-3#or119-2#or121-1#or122-1#or122-2#or123-1#or124-3#or125-2#or126-3#or127-1#or128-10#si:cabz01018874.2#si:ch1073-166e24.4#si:ch1073-22e3.1#si:ch211-218m3.9#sorf#zgc:152857
ARA	10	NC_035086.1	31393511	31394452	or115-6	LOC110534900	110534900	olfactory receptor 1496-like	or115-6	or101-1#or102-1#or102-3#or102-4#or102-5#or103-2#or103-3#or103-4#or103-5#or104-1#or105-1#or106-1#or106-10#or106-11#or106-12#or106-2#or106-3#or106-4#or106-5#or106-6#or106-7#or106-8#or106-9#or107-1#or108-1#or109-1#or110-1#or111-4#or111-9#or112-1#or113-1#or113-2#or114-1#or115-1#or115-10#or115-11#or115-12#or115-15#or115-2#or115-5#or115-6#or115-7#or115-8#or115-9#or116-1#or116-2#or117-1#or118-1#or118-2#…
ARA	10	NC_035086.1	31407627	31411137	or115-11	LOC110533098	110533098	olfactory receptor 1496-like	or115-11	or102-1#or104-1#or105-1#or106-11#or107-1#or108-1#or109-1#or110-2#or111-4#or112-1#or113-2#or115-11#or117-1#or118-3#or119-2#or121-1#or122-1#or122-2#or123-1#or124-3#or125-2#or126-3#or127-1#or128-10#si:cabz01018874.2#si:ch1073-166e24.4#si:ch1073-22e3.1#si:ch211-218m3.9#sorf#zgc:152857
ARA	10	NC_035086.1	31411181	31462887	cnksr2b	LOC110533736	110533736	connector enhancer of kinase suppressor of ras 2-like isoform X1 #connector enhancer of kinase suppressor of ras 2-like isoform X2 #connector enhancer of kinase suppressor of ras 2-like isoform X3 #connector enhancer of kinase suppressor of ras 2-like isoform X4 #connector enhancer of kinase suppressor of ras 2-like isoform X5 #connector enhancer of kinase suppressor of ras 2-like isoform X6 #con…	cnksr2b	cnksr3#cnksr2b#si:ch211-26b3.4#cnksr2a	ENSOMYG00000041971	CNKSR2
ARA	10	NC_035086.1	31475344	31480086	si:dkey-17e16.8	LOC110533737	110533737	NLR family CARD domain-containing protein 3-like	si:dkey-17e16.8	nlrc3l#si:cabz01069012.2#si:ch211-171l17.4#si:ch211-196h24.1#si:ch211-201o1.1#si:ch211-203c5.3#si:ch211-22k7.9#si:ch211-237a4.2#si:ch211-271g18.1#si:ch211-278p9.4#si:dkey-124l13.1#si:dkey-151g22.1#si:dkey-17e16.8#si:dkey-233e3.2#si:dkeyp-123a12.2#si:dkeyp-35e5.5#si:dkeyp-4c4.1#si:rp71-7l19.2	ENSOMYG00000041993	nlrc3l1
ARA	10	NC_035086.1	31485433	31496498	rn121	LOC110533740	110533740	RING finger protein 121 isoform X1 #RING finger protein 121 isoform X2	rn121	rnf175#rn121#rnf121
ARA	10	NC_035086.1	31495626	31500891	zgc:110224	LOC110533738	110533738	DNA repair protein XRCC1-like isoform X1 #short transient receptor potential channel 2-like isoform X2	zgc:110224	zgc:110224	ENSOMYG00000042015	zgc:110224
ARA	10	NC_035086.1	31510997	31519072	rrm1	rrm1	110533741	ribonucleoside-diphosphate reductase large subunit	rrm1	rir1#rrm1	ENSOMYG00000042027	rrm1
ARA	10	NC_035086.1	31532526	31540373	sc6a7	LOC110533742	110533742	sodium-dependent proline transporter-like	sc6a7	sc6a7#si:ch211-117c9.5#si:ch211-132b12.6#si:ch211-225b11.1#si:ch211-283g2.1#slc6a11a#slc6a11b#slc6a13l#slc6a16b#slc6a19a.2#slc6a1a#slc6a1b#slc6a1l#slc6a22.1#slc6a4a#slc6a4b#slc6a6a#slc6a6b#slc6a7#zgc:158225	ENSOMYG00000042081	slc6a7
ARA	10	NC_035086.1	31540923	31582164	rb1	rb1	100135880	retinoblastoma-associated protein	rb1	rb1#rbl1	ENSOMYG00000042173	rb1
ARA	10	NC_035086.1	31561835	31566763	sstr5	LOC110533743	110533743	lysophosphatidic acid receptor 6-like	sstr5	ackr3#ackr4a#agtr1a#agtr1b#agtr2#apja#aplnr2#aplnra#aplnrb#bdkrb2#c3ar1#ccr11.1#ccr12a#ccr7#ccr9b#cxcr3.1#cxcr4#cxcr4a#cxcr4b#cysltr1#cysltr2a#ebi2#f2r#f2rl2#fpr1#galr1b#gp132#gpr132a#gpr132b#gpr182#gpr183a#gpr183b#gpr34l#gpr35.2#gpr55a#grpr#hcar1-4#hcrtr2#htr4#kiss1ra#lpar4#lpar5a#lpar5b#lpar6a#lpar6b#ltb4r2a#ltb4r2b#mchr1a#mlnr#nmbr#oprk1#oprl1#oprm1#oxer1#oxgr1a.3#p2ry1#p2ry2.3#par2#prlhr2a#pt…
ARA	10	NC_035086.1	31589817	31594996	uprt	uprt	110533744	uracil phosphoribosyltransferase homolog	upp	upp#uprt	ENSOMYG00000042396	uprt
ARA	10	NC_035086.1	31609203	31642593	si:ch211-134n22.1	LOC110533745	110533745	protein KIAA2022-like	si:ch211-134n22.1	si:ch211-134n22.1#si:dkey-114c15.7	ENSOMYG00000042407	nexmifa
ARA	10	NC_035086.1	31655652	31666305	prps1a	LOC110533748	110533748	ribose-phosphate pyrophosphokinase 1-like isoform X1 #ribose-phosphate pyrophosphokinase 1-like isoform X2 #ribose-phosphate pyrophosphokinase 1-like isoform X3	prps1a	prps2#prps1a#prps1#prps1b#prpsap2#prpsap1#kpra	ENSOMYG00000042414	prps1b
ARA	10	NC_035086.1	31666677	31678103		LOC110533747	110533747	SLAIN motif-containing protein-like
ARA	10	NC_035086.1	31678587	31685432	znf711	LOC110533751	110533751	zinc finger protein 711-like isoform X1 #zinc finger protein 711-like isoform X2 #zinc finger protein 711-like isoform X3	znf711	si:dkey-1b17.5#zgc:174704#si:dkey-261j4.5#im:7157749#si:ch211-222k6.1#si:ch211-110e21.4#si:ch211-142b24.6#si:cabz01021428.1#znf45l#si:ch1073-127d16.1#si:dkey-14k9.3#si:ch73-92e7.6#si:dkey-66i24.8#si:dkey-22h13.1#si:cabz01069015.1#si:cabz01021426.2#si:ch211-162i8.2#drl#si:dkey-15h8.16#si:ch211-235i11.4#si:ch211-223a21.4#si:dkey-40j3.3#si:ch73-266f23.4#gb:ai877918#si:dkey-262g12.12#si:ch73-138e16.8…
ARA	10	NC_035086.1	31685848	31698213	zgc:158432	LOC110533752	110533752	uncharacterized protein LOC110533752	zgc:158432	zgc:158432
ARA	10	NC_035086.1	31698398	31751529	taf1	LOC110533749	110533749	transcription initiation factor TFIID subunit 1-like isoform X1 #transcription initiation factor TFIID subunit 1-like isoform X2 #transcription initiation factor TFIID subunit 1-like isoform X3 #transcription initiation factor TFIID subunit 1-like isoform X4 #transcription initiation factor TFIID subunit 1-like isoform X5 #transcription initiation factor TFIID subunit 1-like isoform X6	taf1	taf1	ENSOMYG00000042563	taf1
ARA	10	NC_035086.1	31757817	31760026	cdc42l	LOC110533755	110533755	rho-related GTP-binding protein RhoG-like isoform X1 #rho-related GTP-binding protein RhoG-like isoform X2	cdc42l	rab27b#rasef#rac3#rab39bb#rab4a#rhoac#rala#rab3aa#rab3b#rhof#rhog#rac3a#rhobtb2a#rnd3b#rab3d#rab18b#rab11al#rac1a#rab42a#rab18#rnd1a#rab8a#rac3b#rap1b#rhobtb2b#rab1ba#si:ch211-133l11.10#cracr2b#rhebl1#rab3da#rhoub#rhogc#cdc42#ralab#rap1aa#rheb#rac2#rnd2#rab9b#rab35a#rab6c#rhoga#rac1#rhocb#rab11bb#rap1ab#rb11a#rac1b#zgc:153713#rhov#rhoh#rhoaa#rhob#rhobtb1#rhoua#cdc42l2#si:dkey-263f15.2#rab3c#rab11…
ARA	10	NC_035086.1	31760164	31766416		LOC110533754	110533754	FH2 domain-containing protein 1-like isoform X1 #FH2 domain-containing protein 1-like isoform X2
ARA	10	NC_035086.1	31790151	31795750	plp	plp	100136749	myelin proteolipid protein #myelin proteolipid protein isoform X1	plp1b	gpm6aa#gpm6b#gpm6ba#plp1a#dmb#plp1b#gpm6bb#gpm6ab
ARA	10	NC_035086.1	31797041	31828051	nlgn3a	LOC110533756	110533756	neuroligin-3-like isoform X1 #neuroligin-3-like isoform X2 #neuroligin-3-like isoform X3 #neuroligin-3-like isoform X4	nlgn3a	nlgn1#nlgn2a#nlgn4a#ache#cel.1#nlgn4xb#nlgn3a#si:ch211-93f2.1#nlgn3b#nlgn4b#ces3#nlgn2b#nlgn4xa	ENSOMYG00000042949	plp
ARA	10	NC_035086.1	31836107	31841836		LOC110534918	110534918	coiled-coil alpha-helical rod protein 1-like isoform X1 #uncharacterized protein LOC110534918 isoform X2
ARA	10	NC_035086.1	31860368	31946215	gria3a	LOC110533760	110533760	glutamate receptor 3-like	gria3a	gria1a#gria1b#gria2a#gria2b#gria3a#gria3b#gria4#gria4a#gria4b#grid1a#grid1b#grid2#grik1#grik1a#grik1b	ENSOMYG00000043019	gria3a
ARA	10	NC_035086.1	31951383	31963942		LOC110533761	110533761	glutamate receptor 3-like
ARA	10	NC_035086.1	31964824	32030734	thoc2	LOC110533758	110533758	THO complex subunit 2-like	thoc2	thoc2	ENSOMYG00000043186	thoc2
ARA	10	NC_035086.1	32031769	32055460	stag2b	LOC110533759	110533759	cohesin subunit SA-2-like	stag2b	si:ch211-269e2.1#stag2b#stag1a#stag2a#stag1b	ENSOMYG00000043458	STAG2
ARA	10	NC_035086.1	32058645	32076018	acsl3a	LOC110533762	110533762	long-chain-fatty-acid--CoA ligase 4-like	acsl3a	acsbg1#acsl1#acsl1a#acsl1b#acsl3a#acsl3b#acsl4#acsl4a#acsl4b#acsl5	ENSOMYG00000043677	acsl4b
ARA	10	NC_035086.1	32078133	32091115	ercc6l	ercc6l	110533763	DNA excision repair protein ERCC-6-like isoform X1 #DNA excision repair protein ERCC-6-like isoform X2 #DNA excision repair protein ERCC-6-like isoform X3	ercc6l	rad54b#ercc6l
ARA	10	NC_035086.1	32099336	32110617	si:ch211-135f11.1	LOC110533766	110533766	arf-GAP with Rho-GAP domain, ANK repeat and PH domain-containing protein 1-like isoform X1 #arf-GAP with Rho-GAP domain, ANK repeat and PH domain-containing protein 1-like isoform X2	si:ch211-135f11.1	arap2#zmp:0000000660#si:ch211-135f11.1	ENSOMYG00000044270	ARAP1
ARA	10	NC_035086.1	32149477	32164377	pde2a	LOC110533099	110533099	cGMP-dependent 3',5'-cyclic phosphodiesterase-like	pde2a	pde11a#pde11al#pde2a#pde5ab#pde6a#pde6b#pde6c
ARA	10	NC_035086.1	32164556	32175537	mtmr2	LOC110533767	110533767	myotubularin-related protein 2-like isoform X1 #myotubularin-related protein 2-like isoform X2	mtmr2	zgc:154055#mtmr7b#mtmr2#mtmr1a#mtm1#mtmr1b	ENSOMYG00000044585	mtmr2
ARA	10	NC_035086.1	32175919	32184702	fam76b	LOC110533768	110533768	protein FAM76B isoform X1 #protein FAM76B isoform X2 #protein FAM76B isoform X3 #protein FAM76B isoform X4 #protein FAM76B isoform X5 #protein FAM76B isoform X6	fam76b	fa76b#fam76b
ARA	10	NC_035086.1	32210375	32223813		LOC110533770	110533770	sestrin-3-like
ARA	10	NC_035086.1	32229820	32236795	cwc15	LOC110533771	110533771	protein CWC15 homolog			ENSOMYG00000044817	cwc15
ARA	10	NC_035086.1	32259963	32272751	panx1	panx1	110533772	pannexin-1	panx1	panx1#panx1a#panx1b	ENSOMYG00000044837	panx1b
ARA	10	NC_035086.1	32276358	32278562	om-i	om-i	100136738	ependymin-1 precursor	epd2	epd#epd1#epd2#epdl1#epdl2#epdr1
ARA	10	NC_035086.1	32284436	32286558		LOC110533775	110533775	uncharacterized protein LOC110533775
ARA	10	NC_035086.1	32286627	32324537	myo1cb	LOC110533773	110533773	unconventional myosin-Ic-like	myo1cb	myo19#myo1b#myo1ca#myo1cb#myo1h#myo1ha#myo1hb#si:dkeyp-92c9.3	ENSOMYG00000044928	myo1ca
PUFA	12	NC_035088.1	75986406	75991028		LOC110538529	110538529	ATP-dependent DNA helicase Q5-like
PUFA	12	NC_035088.1	76002553	76004329	nupl	LOC110538532	110538532	nucleoplasmin-like	nupl	nupl
PUFA	12	NC_035088.1	76004328	76008401	si:ch73-364h19.2	LOC110538527	110538527	butyrophilin subfamily 1 member A1-like isoform X2 #butyrophilin subfamily 1 member A1-like isoform X3 #E3 ubiquitin-protein ligase TRIM58-like isoform X1	si:ch73-364h19.2	si:ch211-120g10.1#si:dkey-18p12.4#si:dkey-219e21.2#zgc:194990#si:ch211-114c12.5#si:ch73-364h19.2
PUFA	12	NC_035088.1	76011724	76021175		LOC110538533	110538533	uncharacterized protein LOC110538533
PUFA	12	NC_035088.1	76024894	76036014	xylt2	LOC110538534	110538534	xylosyltransferase 2-like	xylt2	xylt2	ENSOMYG00000033050	xylt2
PUFA	12	NC_035088.1	76038855	76059051	zgc:112183	LOC110538535	110538535	ras-related protein Rab-37-like isoform X1 #ras-related protein Rab-37-like isoform X2	zgc:112183	rab6a#rac1b#rab11bb#rap1ab#rab32a#rhoga#rhocb#rap2c#cdc42l#rab3c#rhob#rhoua#rhoh#rab33ba#rhoaa#rab34a#raa2a#rab18a#ralba#hrasa#rhogb#rab4b#rab22a#rhoq#rhoab#cracr2aa#rap2ab#rb11b#rab37#rerglb#rhogd#rergl#rash#rab35#rac1l#ralaa#rab11a#rerg#rab8b#rhoca#rab38b#rab25b#rab35b#rab4a#rab1ab#rab32b#rab1bb#rb22a#rab27b#rab25a#rab18b#rb27b#rab11al#rap2b#rab1a#zgc:112183#rab5b#rac3a#rhof#ift27#kbrs2#rhoac#r…
PUFA	12	NC_035088.1	76062460	76097405	slc9a3r1b	LOC110538536	110538536	Na(+)/H(+) exchange regulatory cofactor NHE-RF1-like	slc9a3r1b	slc9a3r1#slc9a3r1a#slc9a3r1b	ENSOMYG00000033176	slc9a3r1b
PUFA	12	NC_035088.1	76097561	76184116		LOC110538980	110538980	LOW QUALITY PROTEIN: caskin-2-like
PUFA	12	NC_035088.1	76184514	76190009	st6galnac2	LOC110538981	110538981	alpha-N-acetylgalactosaminide alpha-2,6-sialyltransferase 2-like	st6galnac2	st3gal8#st6galnac2	ENSOMYG00000033207	ST6GALNAC2
PUFA	12	NC_035088.1	76200014	76226753		LOC110538537	110538537	matrix-remodeling-associated protein 7-like
PUFA	12	NC_035088.1	76233740	76241869	jmjd6	LOC110538541	110538541	bifunctional arginine demethylase and lysyl-hydroxylase JMJD6	jmjd6	jmjd6	ENSOMYG00000033240	jmjd6
PUFA	12	NC_035088.1	76243389	76246519		LOC110538542	110538542	serine/arginine-rich splicing factor 2-like isoform X1 #serine/arginine-rich splicing factor 2-like isoform X2
n-6 PUFA; LA; EPA	14	NC_035090.1	231313	326975	rims2b	LOC110489349	110489349	regulating synaptic membrane exocytosis protein 2-like
n-6 PUFA; LA; EPA	14	NC_035090.1	380862	416422	rims2a	LOC110487806	110487806	regulating synaptic membrane exocytosis protein 2-like isoform X1 #regulating synaptic membrane exocytosis protein 2-like isoform X2	rims2a	rims2b#rims2a#rims3
ARA	16	NC_035092.1	13492738	13507368	cops3	cops3	110491451	COP9 signalosome complex subunit 3	csn3	cops3#csn3	ENSOMYG00000033465	cops3
ARA	16	NC_035092.1	13508140	13513473	nt5m	nt5m	110491452	5'(3')-deoxyribonucleotidase, mitochondrial	nt5m	nt5m	ENSOMYG00000033504	NT5M
ARA	16	NC_035092.1	13564211	13565915	rasd1	LOC110491453	110491453	dexamethasone-induced Ras-related protein 1-like	rasd1	cdc42#cdc42l#kbrs2#nkiras1#rab1a#rab1aa#rab1ab#rab1ba#rab27a#rab37#rab3c#rab3db#rab4b#rab5b#rab5c#rab6a#rab6ba#rab6bb#rab8b#rap1aa#rap1ab#rap1b#rap2b#rap2c#rasd1#rasl10a#rergla#rheb#rhebl1#rhoaa#rhogd#rhoq#rhoua#rit1#rras2#si:dkey-27j5.5#si:dkey-34d22.2#zgc:114118	ENSOMYG00000033512	rasd1
ARA	16	NC_035092.1	13576409	13654269	pemt	pemt	100136050	phosphatidylethanolamine N-methyltransferase	pemt	pemt	ENSOMYG00000033521	pemt
ARA	16	NC_035092.1	13718880	13838828	zgc:112183	LOC110491454	110491454	ras-related protein Rab-26-like	zgc:112183	cdc42#cdc42l#cracr2b#diras2#hrasa#hrasb#ift27#kras#raa2a#rab10#rab11al#rab13#rab18#rab18a#rab18b#rab1a#rab1aa#rab1ab#rab1ba#rab1bb#rab20#rab22a#rab25b#rab27b#rab30#rab32a#rab32b#rab33ba#rab35a#rab35b#rab37#rab38#rab38b#rab3db#rab5a#rab5aa#rab5ab#rab5c#rab6a#rab8a#rab8b#rab9a#rab9b#rabl2#rabl2a#rac1a#rac1b#rac1l#rac3#rac3a#rac3b#rala#ralaa#ralab#ralba#ralbb#rap1aa#rap1ab#rap1b#rap2ab#rap2b#rap2c#r…
ARA	16	NC_035092.1	13858070	13886989	lmf1	lmf1	110491455	lipase maturation factor 1	lmf1	lmf1	ENSOMYG00000033643	lmf1
ARA	16	NC_035092.1	13888590	13892116	sox8	LOC110491456	110491456	transcription factor Sox-8-like	sox8	sox8	ENSOMYG00000033707	sox8a
ARA	16	NC_035092.1	13898904	13926671	adap1	LOC110491459	110491459	arf-GAP with dual PH domain-containing protein 1-like	adap1	adap1#adap2#zgc:92360	ENSOMYG00000033728	ADAP1
ARA	16	NC_035092.1	13930521	13935065	RNPS1	LOC110491457	110491457	RNA-binding protein with serine-rich domain 1-like isoform X1 #RNA-binding protein with serine-rich domain 1-like isoform X2			ENSOMYG00000033822	RNPS1
ARA	16	NC_035092.1	13935422	14111106	vti1a	vti1a	110491461	vesicle transport through interaction with t-SNAREs homolog 1A isoform X1 #vesicle transport through interaction with t-SNAREs homolog 1A isoform X2 #vesicle transport through interaction with t-SNAREs homolog 1A isoform X3 #vesicle transport through interaction with t-SNAREs homolog 1A isoform X4	vti1a	vti1b#vti1a	ENSOMYG00000033851	vti1a
ARA	16	NC_035092.1	14145186	14189206		LOC110491463	110491463	transcription factor 7-like 2
ARA	16	NC_035092.1	14237129	14252146		LOC110491462	110491462	transcription factor 7-like 2
ARA	16	NC_035092.1	14338839	14340709	crygmxl2	LOC110492882	110492882	gamma-crystallin M2-like	crygmxl2	aim1a#aim1b#crb12#cryba1a#cryba1b#cryba1l1#cryba2a#cryba2b#cryba4#crybb1l3#crybb2#crybgx#crygm1#crygm2a#crygm2b#crygm2c#crygm2d13#crygm2e#crygm2f#crygm3#crygm4#crygm5#crygm6#crygm7#crygmx#crygmxl1#crygmxl2#crygn1#crygn2#crygs1#crygs2#crygs3#crygs4#prdm1b#si:dkey-57a22.14#si:dkey-57a22.15#zgc:153846	ENSOMYG00000034528	crygmxl2
n-6 PUFA;LA	17	NC_035093.1	754099	754857		LOC110495002	110495002	suppressor of cytokine signaling 1-like
n-6 PUFA;LA	17	NC_035093.1	765686	771911		LOC110495003	110495003	uncharacterized protein LOC110495003
n-6 PUFA	22	NC_035098.1	492950	496751	acod1	acod1	110501238	cis-aconitate decarboxylase	irg1	acod1#irg1#irg1l	ENSOMYG00000028719	acod1
n-6 PUFA	22	NC_035098.1	522140	523853	kctd12	kctd12	110501240	BTB/POZ domain-containing protein KCTD12	kctd12	kctd12#kctd12.1#kctd12.2#kctd12b#kctd16a#kctd16b#kctd8	ENSOMYG00000028737	kctd12.1
n-6 PUFA	22	NC_035098.1	585548	717481	lmo7	lmo7	110501241	LIM domain only protein 7	lmo7	lmo7
n-6 PUFA	22	NC_035098.1	722941	737062	uchl3	uchl3	110501242	ubiquitin carboxyl-terminal hydrolase isozyme L3	uchl3	bap1#uchl1#uchl3	ENSOMYG00000028783	uchl3
n-6 PUFA	22	NC_035098.1	747969	754363	commd6	commd6	100305170	COMM domain-containing protein 6 #COMM domain-containing protein 6 isoform X1 #COMM domain-containing protein 6 isoform X2	comd6	commd6#comd6
n-6 PUFA	22	NC_035098.1	768910	897898	tbc1d4	tbc1d4	110501243	TBC1 domain family member 4 isoform X1 #TBC1 domain family member 4 isoform X2 #TBC1 domain family member 4 isoform X3 #TBC1 domain family member 4 isoform X4	tbc1d4	tbc1d1#tbc1d4#grtp1b	ENSOMYG00000029634	tbc1d4
n-6 PUFA; LA	26	NC_035102.1	23864396	23898858	rbtn1	LOC110506685	110506685	rhombotin-1	rbtn1	ablim1b#ablim2#isl1l#lhx2b#lhx9#lmo1#lmo3#lmo4#lmo4a#lmo4b#lmx1al#lmx1bb#pdlim5b#rbtn1#si:ch211-236k19.2#si:dkey-90l8.3	ENSOMYG00000038749	lmo1
n-6 PUFA; LA	26	NC_035102.1	24082476	24089849	rergl	LOC110506686	110506686	ras-related and estrogen-regulated growth inhibitor-like protein	rergl	diras1a#diras1b#diras2#gem#hrasa#hrasb#kras#mras#nras#rab11a#rab11al#rab27b#rab28#rab39ba#rab39bb#rab3aa#rab3ab#rab3b#rab3c#rab3d#rab3da#rab3db#rab5c#rab8a#rab8b#rab9a#rab9b#rala#ralaa#ralab#ralba#ralbb#rap1aa#rap1ab#rap1b#rap2ab#rap2b#rap2c#rasd3#rash#rask#rasl11a#rasl11b#rasl12#rb27b#rem1#rerg#rergl#rergla#rerglb#rheb#rhebl1#rit1#rrad#rras#si:ch73-116o1.2#si:dkey-16l2.16#si:dkeyp-59c12.1#thoc6#…
n-6 PUFA; LA	26	NC_035102.1	24096029	24125690	trim66	LOC110506687	110506687	tripartite motif-containing protein 66-like	trim66	trim66
n-6 PUFA; LA	26	NC_035102.1	24125933	24209670	st5	st5	110506688	suppression of tumorigenicity 5 protein isoform X1 #suppression of tumorigenicity 5 protein isoform X2 #suppression of tumorigenicity 5 protein isoform X3 #suppression of tumorigenicity 5 protein isoform X4 #suppression of tumorigenicity 5 protein isoform X5 #suppression of tumorigenicity 5 protein isoform X6 #suppression of tumorigenicity 5 protein isoform X7 #suppression of tumorigenicity 5 pro…	st5	st5#dennd2c#dennd2da#dennd2db	ENSOMYG00000039160	dennd2b
n-6 PUFA; LA	26	NC_035102.1	24210220	24216302	tmm9b	LOC110506690	110506690	transmembrane protein 9B-like	tmm9b	tmem9#tmem9b#tmm9b	ENSOMYG00000039785	tmem9b
n-6 PUFA; LA	26	NC_035102.1	24217335	24237914	scube2	LOC110506691	110506691	signal peptide, CUB and EGF-like domain-containing protein 2 isoform X1 #signal peptide, CUB and EGF-like domain-containing protein 2 isoform X2	scube2	scube3#fbn2#scube2#scube1	ENSOMYG00000039877	scube2
n-6 PUFA; LA	26	NC_035102.1	24244814	24293994	dennd5a	LOC110506693	110506693	DENN domain-containing protein 5A-like isoform X1 #DENN domain-containing protein 5A-like isoform X2 #DENN domain-containing protein 5A-like isoform X3 #DENN domain-containing protein 5A-like isoform X4 #DENN domain-containing protein 5A-like isoform X5 #DENN domain-containing protein 5A-like isoform X6 #DENN domain-containing protein 5A-like isoform X7	dennd5a	dennd5b#dennd5a	ENSOMYG00000040333	dennd5a
n-6 PUFA; LA	26	NC_035102.1	24299272	24314910	tmem41b	LOC110506695	110506695	transmembrane protein 41B-like isoform X1 #transmembrane protein 41B-like isoform X2	tmem41b	tmem41ab#tmem41b	ENSOMYG00000041295	tmem41b
n-6 PUFA; LA	26	NC_035102.1	24318483	24339170	ipo7	LOC110506696	110506696	importin-7 isoform X1 #importin-7 isoform X2	ipo7	ipo7#ipo8	ENSOMYG00000041325	ipo7
n-6 PUFA; LA	26	NC_035102.1	24339562	24351603	znf143b	LOC110506697	110506697	zinc finger protein 143-like isoform X1 #zinc finger protein 143-like isoform X2 #zinc finger protein 143-like isoform X3 #zinc finger protein 143-like isoform X4 #zinc finger protein 143-like isoform X5	znf143b	si:dkey-262g12.12#si:ch73-266f23.4#si:dkeyp-53d3.3#si:ch211-235i11.4#si:dkey-15h8.16#si:dkey-40j3.3#znf143b#si:ch1073-398c20.3#si:ch211-162i8.2#drl#si:cabz01021433.2#wu:fc30c06#si:dkey-22h13.1#si:cabz01069015.1#si:cabz01021426.2#si:ch211-266d19.4#si:rp71-1h20.5#wu:fe17e08#si:dkey-201g16.1#im:7157749#si:dkey-261j4.5#im:7160358#zgc:173486#si:dkey-1b17.5#wu:fa05b01#si:ch1073-127d16.1#si:cabz01054394…	ENSOMYG00000041439	znf143a
n-6 PUFA; LA	26	NC_035102.1	24352131	24358637	wee1	LOC110506698	110506698	wee1-like protein kinase 1-A	wee1	camk2b1#cdkl1#nek7#rps6ka1#rps6ka3b#wee1	ENSOMYG00000041460	WEE1
n-6 PUFA; LA	26	NC_035102.1	24358907	24388976	swap70b	LOC110506700	110506700	switch-associated protein 70-like isoform X1 #switch-associated protein 70-like isoform X2	swap70b	swap70a#def6a#def6b#swap70b	ENSOMYG00000041561	swap70a
n-6 PUFA; LA	26	NC_035102.1	24399769	24418067		LOC110506701	110506701	collagen and calcium-binding EGF domain-containing protein 1-like
n-6 PUFA; LA	26	NC_035102.1	24461372	24465313	cyp1a3	cyp1a3	100142632	cytochrome P450 1A3	cyp1a	cyp17a2#cyp1a#cyp1b1#cyp1c2#cyp1d1#cyp21a2#cyp2aa4#cyp2ad2#cyp2ae1#cyp2j20#cyp2k31#cyp2n13#cyp2p6#cyp2r1#cyp2u1#cyp2v1#cyp2x10.2#cyp2x9#cyp2y3#cyp3c2#cyp46a1.4#cyp4v8#si:dkey-286h2.3#si:dkey-286h2.7#si:zfos-411a11.2#tbxas1#thas	ENSOMYG00000041588	cyp1a3
n-6 PUFA; LA	26	NC_035102.1	24465724	24501176	edc3	LOC110506702	110506702	enhancer of mRNA-decapping protein 3-like	edc3	edc3	ENSOMYG00000041635	edc3
n-6 PUFA; LA	26	NC_035102.1	24491858	24493694	si:ch211-281p14.2	LOC110506703	110506703	uncharacterized protein LOC110506703 isoform X1 #uncharacterized protein LOC110506703 isoform X2 #uncharacterized protein LOC110506703 isoform X3	si:ch211-281p14.2	si:ch211-281p14.2
n-6 PUFA; LA	26	NC_035102.1	24501688	24543713	csk	LOC110506704	110506704	tyrosine-protein kinase CSK	csk	abl2#tec#ptk6b#csk#cskl#btk#fyn#jak2#itk#fyna#txk#zgc:194282#mos#jak2b#srk2#syk#fer#fynb#yes1#ptk6a#nek7#fynrk#blk#fes#zap70#si:ch73-340m8.2#yrk#lyn#lck#hck#matk#src
n-6 PUFA	26	NC_035102.1	24566730	24573908	cplx3	cplx3	110506705	complexin-3	cplx4a	cplx3a#cplx3b#cplx4a#cplx4b#cplx4c	ENSOMYG00000042415	cplx3b
n-6 PUFA	26	NC_035102.1	24574961	24577990		LOC110506708	110506708	growth arrest-specific protein 1-like
n-6 PUFA	26	NC_035102.1	24581827	24593113	ulk3	LOC110506710	110506710	serine/threonine-protein kinase ULK3-like	ulk3	nek5#pim3#rps6ka1#ulk3	ENSOMYG00000042424	ulk3
n-6 PUFA	26	NC_035102.1	24593196	24605874	tarsl2	LOC110506709	110506709	threonine--tRNA ligase, cytoplasmic-like	tarsl2	tars#tarsl2	ENSOMYG00000042656	tars3
n-6 PUFA	26	NC_035102.1	24606030	24611116	tm2d3	LOC110506711	110506711	TM2 domain-containing protein 3-like	tm2d3	tm2d3	ENSOMYG00000044733	tm2d3
n-6 PUFA	26	NC_035102.1	24614280	24620483	larp6a	LOC110506712	110506712	la-related protein 6-like	larp6a	larp6a#larp6b	ENSOMYG00000044740	larp6a
n-6 PUFA	26	NC_035102.1	24648406	24696771		LOC110506118	110506118	leucine-rich repeat-containing protein 49-like
n-6 PUFA	26	NC_035102.1	24709695	24718968		LOC110506119	110506119	thrombospondin type-1 domain-containing protein 4-like
n-6 PUFA	26	NC_035102.1	24736275	24755138	adamtsl7	LOC110506714	110506714	thrombospondin type-1 domain-containing protein 4-like	adamtsl7	adamts6#adamtsl7#paplna#si:ch211-267e7.3
n-6 PUFA	26	NC_035102.1	24757781	24769359	pepd	pepd	110506715	xaa-Pro dipeptidase	pepd	pepd#xpnpep3#xpp3	ENSOMYG00000044815	pepd
n-6 PUFA	26	NC_035102.1	24860414	25116131	si:ch211-269c21.2	LOC110506717	110506717	carbohydrate sulfotransferase 8-like	si:ch211-269c21.2	chst8#si:ch211-269c21.2#si:dkey-26i13.3
n-6 PUFA	26	NC_035102.1	25015304	25048954		LOC110506716	110506716	plexin-A2-like
n-6 PUFA	26	NC_035102.1	25134347	25161145	kctd15a	LOC110506720	110506720	BTB/POZ domain-containing protein kctd15 isoform X1 #BTB/POZ domain-containing protein kctd15 isoform X2 #BTB/POZ domain-containing protein kctd15 isoform X3 #BTB/POZ domain-containing protein kctd15 isoform X4 #BTB/POZ domain-containing protein kctd15 isoform X5	kctd15a	kctd15a#kctd15b#kctd1	ENSOMYG00000044944	KCTD15
n-6 PUFA	26	NC_035102.1	25172526	25277048		LOC110506721	110506721	transcription initiation factor TFIID subunit 4-like
n-6 PUFA	26	NC_035102.1	25279783	25286980	lsm14b	LOC110506722	110506722	protein LSM14 homolog A-like isoform X1 #protein LSM14 homolog A-like isoform X2	lsm14b	lsm14b#lsm14aa#lsm14ab	ENSOMYG00000044968	lsm14ab
n-6 PUFA	26	NC_035102.1	25289037	25290344	s18l2	s18l2	100305203	SS18-like protein 2	s18l2	s18l2#ss18l2	ENSOMYG00000044973	s18l2
n-6 PUFA	26	NC_035102.1	25290666	25334664	KIAA0355	LOC110506723	110506723	uncharacterized protein KIAA0355-like isoform X1 #uncharacterized protein KIAA0355-like isoform X2			ENSOMYG00000044986	KIAA0355
PUFA	27	NC_035103.1	1238145	1375344	fgf12	LOC110507309	110507309	fibroblast growth factor 12-like isoform X1 #fibroblast growth factor 12-like isoform X2 #fibroblast growth factor 12-like isoform X3 #fibroblast growth factor 12-like isoform X4	fgf12	fgf13b#fgf12#fgf11a#fgf13#fgf12b#fgf11b#fgf14#fgf1b#fgf20b#fgf12a#fgf1a#fgf13a
PUFA	27	NC_035103.1	1386030	1407955	mb21d2	LOC110507311	110507311	protein MB21D2 isoform X1 #protein MB21D2 isoform X2 #protein MB21D2 isoform X3 #protein MB21D2 isoform X4 #protein MB21D2 isoform X5 #protein MB21D2 isoform X6	mb21d2	mb21d2#si:dkey-11f12.2
PUFA	27	NC_035103.1	1408024	1428909	parl	LOC110507313	110507313	presenilins-associated rhomboid-like protein, mitochondrial	parl	parl#parla
